# Supplementary material for: Mice employ a bait-and-switch escape mechanism to de-escalate social conflict
Source: PLoS Biol. 2024 Oct 15;22(10):e3002496. doi: 10.1371/journal.pbio.3002496 (PMC11479765; doi:10.1371/journal.pbio.3002496)
Supplement: S1 Code — (ZIP) [file pbio.3002496.s011.zip]

Archive with 111 entries (108 files):
- S1_Code/README.docx
- S1_Code/README.pdf
- S1_Code/script_AGGindex.m
- S1_Code/script_AGGscript_domsub.m
- S1_Code/script_baitandswitch_fights.m
- S1_Code/script_behavioroutcomeshuffle.m
- S1_Code/script_calculateangle.m
- S1_Code/script_classifiercode_temporalproportions_predictwithintimebins.m
- S1_Code/script_classifierfigures_pertimebin.m
- S1_Code/script_determineinitiatorproportion.m
- S1_Code/script_determinestates.m
- S1_Code/script_extract_fights_from_JAABA_output.m
- S1_Code/script_extract_flee_from_JAABA_output.m
- S1_Code/script_extract_male_investigate_from_JAABA_output.m
- S1_Code/script_extract_male_male_chases_from_JAABA_output.m
- S1_Code/script_extract_walk_from_JAABA_output.m
- S1_Code/script_femaleproportionofevents.m
- S1_Code/script_forAGGsequence.m
- S1_Code/script_indexvalue_shuffleidentity.m
- S1_Code/script_latencytozone.m
- S1_Code/script_mfangle.m
- S1_Code/script_mmdistanceplots.m
- S1_Code/script_mmdistanceplots_comparisons.m
- S1_Code/script_numberofsequences_overtime.m
- S1_Code/script_occupancycode.m
- S1_Code/script_outcomes_postBS.m
- S1_Code/script_predictsequence.m
- S1_Code/script_runsvmclassifier_behavioroutcomes.m
- S1_Code/script_runSVMclassifier_sequences_figure2.m
- S1_Code/script_samplesizecontrol_aggdata.m
- S1_Code/script_summaryplots_trajectoriessequences.m
- S1_Code/script_trajectory_sequence1.m
- S1_Code/script_walk_control.m
- S1_Code/SocialEllipseProgram - GroupSI/
- S1_Code/SocialEllipseProgram - GroupSI/modpath.m
- S1_Code/SocialEllipseProgram - GroupSI/MouseLocGrp.m
- S1_Code/SocialEllipseProgram - GroupSI/script_plot_individual_social_initiations.m
- S1_Code/SocialEllipseProgram - GroupSI/toolbox/
- S1_Code/SocialEllipseProgram - GroupSI/toolbox/find_duration_SIs.m
- S1_Code/SocialEllipseProgram - GroupSI/toolbox/find_front_social_ellipse_meters.m
- S1_Code/SocialEllipseProgram - GroupSI/toolbox/fn_outer_points.m
- S1_Code/SocialEllipseProgram - GroupSI/toolbox/fn_plot_ellipse_jpn_4_group.m
- S1_Code/SocialEllipseProgram - GroupSI/toolbox/fnReadFrameFromVideo.m
- S1_Code/SocialEllipseProgram - GroupSI/toolbox/fnReadVideoInfo.m
- S1_Code/SocialEllipseProgram - GroupSI/toolbox/inout_mw.m
- S1_Code/SocialEllipseProgram - GroupSI/toolbox/inout_mw_group.m
- S1_Code/SocialEllipseProgram - GroupSI/toolbox/inout_mw_group_front_of_ellipse.m
- S1_Code/SocialEllipseProgram - GroupSI/toolbox/MouseLoc_parfor_group.m
- S1_Code/SocialEllipseProgram - GroupSI/toolbox/plot_axes.m
- S1_Code/toolbox/
- S1_Code/toolbox/assign_jaaba_fight_output_jpn.m
- S1_Code/toolbox/assign_jaaba_flee_output_jpn.m
- S1_Code/toolbox/assign_jaaba_investigate_output_jpn.m
- S1_Code/toolbox/assign_jaaba_male_male_chase_output_jpn.m
- S1_Code/toolbox/assign_jaaba_output_jpn.m
- S1_Code/toolbox/assign_jaaba_walk_output.m
- S1_Code/toolbox/calc_traj_ovlp.m
- S1_Code/toolbox/clean_jaaba_indx.m
- S1_Code/toolbox/closest_mouse.m
- S1_Code/toolbox/closest_mouse_investigate.m
- S1_Code/toolbox/deriv.m
- S1_Code/toolbox/find_nose_tail_jpn3.m
- S1_Code/toolbox/fn_build_SIAGG_matrix.m
- S1_Code/toolbox/fn_buildSImatrix_nonsocialcontrol.m
- S1_Code/toolbox/fn_buildSImatrix_socialcontrol.m
- S1_Code/toolbox/fn_calculate_dom_index_individual_mice_right_version.m
- S1_Code/toolbox/fn_circleintersection.m
- S1_Code/toolbox/fn_create_fight_list.m
- S1_Code/toolbox/fn_create_flee_list.m
- S1_Code/toolbox/fn_create_investitage_list.m
- S1_Code/toolbox/fn_create_male_male_chase_list.m
- S1_Code/toolbox/fn_create_walk_list.m
- S1_Code/toolbox/fn_determineangle.m
- S1_Code/toolbox/fn_distancefromfemale.m
- S1_Code/toolbox/fn_distancetraveled.m
- S1_Code/toolbox/fn_ellipse_points.m
- S1_Code/toolbox/fn_extract_events_from_list.m
- S1_Code/toolbox/fn_find_dist_to_corner.m
- S1_Code/toolbox/fn_findinitiatior.m
- S1_Code/toolbox/fn_findinitiatior_individualmale.m
- S1_Code/toolbox/fn_flexible_control_function_proxy.m
- S1_Code/toolbox/fn_josh_plot.m
- S1_Code/toolbox/fn_joshplotlineplot_combined.m
- S1_Code/toolbox/fn_load_everything_to_make_life_easier.m
- S1_Code/toolbox/fn_make_dom_output_from_chases_and_flees.m
- S1_Code/toolbox/fn_outer_points.m
- S1_Code/toolbox/fn_plot_ellipse_jpn_4.m
- S1_Code/toolbox/fn_plot_IQR.m
- S1_Code/toolbox/fn_position_to_distance.m
- S1_Code/toolbox/fn_updatedinterpolation.m
- S1_Code/toolbox/fn_updatedinterpolation_withmm.m
- S1_Code/toolbox/fnReadFrameFromVideo.m
- S1_Code/toolbox/fnReadVideoInfo.m
- S1_Code/toolbox/get_pos.m
- S1_Code/toolbox/inout_mw.m
- S1_Code/toolbox/inout_mw_group_front_of_ellipse.m
- S1_Code/toolbox/load_track_file_jpn.m
- S1_Code/toolbox/mouse_body_alt.m
- S1_Code/toolbox/mouse_distance.m
- S1_Code/toolbox/next_closest_mouse.m
- S1_Code/toolbox/plot_axes.m
- S1_Code/toolbox/polyplot.m
- S1_Code/toolbox/prep_trajectory_jpn.m
- S1_Code/toolbox/qinterp.m
- S1_Code/toolbox/rvel.m
- S1_Code/toolbox/script_AGGfeaturesclassifier.m
- S1_Code/toolbox/script_classifier_accuracyfigures.m
- S1_Code/toolbox/script_createtemporaldynamicsmatrix_AGG.m
- S1_Code/toolbox/script_getoverlapwithzone.m
- S1_Code/toolbox/shadedErrorBar.m
- S1_Code/toolbox/tconv.m
