# Supplementary material for: Mice employ a bait-and-switch escape mechanism to de-escalate social conflict
Source: PLoS Biol. 2024 Oct 15;22(10):e3002496. doi: 10.1371/journal.pbio.3002496 (PMC11479765; doi:10.1371/journal.pbio.3002496)
Supplement: S1 Code — (ZIP) [file pbio.3002496.s011.zip › S1_Code/script_AGGindex.m]

%%calculate aggression index based on number of aggressive behaviors
%%performed by both mice 
clear all
clc 
close all 

%%loading in data - is specific to neunuebel lab storage guidelines 
User = 'Dan';
if strcmp(User,'Dan')
    Directory = dir(fullfile('Z:/Analyses/JAABA_data/DanVids')); 
end
Directory = Directory(3:end); 
save_dir = fullfile('Z:/Analyses/Rachel/ControlAnalyses-SocialDynamics'); 

User = 'Dan';
if strcmp(User,'Dan')
    Directory = dir(fullfile('Z:/Analyses/JAABA_data/DanVids')); 
end
Directory = Directory(3:end); 
for i = 1:length(Directory)
    tmp = Directory(i).name; 
    DateStr{i,1}=tmp(1:8); 
end
num_experiments = length(DateStr);
real_scores_and_indices = NaN(num_experiments,6); 
%index value = m1-m2/m1+m2 for aggression score 
%column 1 = proportion of behaviors for m1 (more aggressive mouse) 
%column 2 = proportion of behaviors for m2 (less aggressive mouse) 
%column 3 = absolute value agg index 
%column 4 = raw value agg index (negative values indicate that m2 was more
%aggressive)
%column 5 = num of aggressive behaviors performed by more aggressive mouse
%column 6 = num of aggressive behaviors performed by less aggressive mouse 

for i = 1:length(DateStr)
    date_str = char(DateStr{i});
    %%loading in data - this is specific to neunuebel lab file storage
    %%guidelines 
    [voc_data,SI_M1M2,SI_M1F1,SI_M1F2,SI_M2F1,SI_M2F2,SI_F1F2,Fight,Fled_From,MCM,MCF,Flee,FApproach,MApproach,FInvestigate,MInvestigate,FemaleFlee] = fn_load_everything_to_make_life_easier(User,date_str);
    
    [scores_and_indices]=fn_calculate_dom_index_individual_mice_right_version(MCM,Fled_From); 
    output_dom_tmp = fn_make_dom_output_from_chases_and_flees(MCM,Fled_From);
    output_dom_now = output_dom_tmp(:,1:4);
    
    m1dom_tmp = numel(find(output_dom_tmp(:,4)==1)); %calculate the number of behaviors
    m2dom_tmp = numel(find(output_dom_tmp(:,4)==2)); %calculate the number of behaviors 
    real_scores_and_indices(i,1) = (m1dom_tmp/(m1dom_tmp+m2dom_tmp));
    real_scores_and_indices(i,2) = (m2dom_tmp/(m1dom_tmp+m2dom_tmp));
    real_scores_and_indices(i,3) = abs(real_scores_and_indices(i,1)-real_scores_and_indices(i,2));
    real_scores_and_indices(i,4) = (m1dom_tmp-m2dom_tmp)/(m1dom_tmp+m2dom_tmp);

    if m1dom_tmp > m2dom_tmp %determine which mouse is the dominant mouse and put the number in the corresponding column 
        real_scores_and_indices(i,5) = m1dom_tmp;
        real_scores_and_indices(i,6) = m2dom_tmp;
    elseif m2dom_tmp > m1dom_tmp
        real_scores_and_indices(i,5) = m2dom_tmp;
        real_scores_and_indices(i,6) = m1dom_tmp;
    end

end

%sort values by the index values 
sorted_agginfo = sortrows(real_scores_and_indices,3); 
real_tmp = sortrows(real_scores_and_indices,3);

%%generates figure 2A 
figure('color','w')
h = bar(real_tmp(:,4))
h.FaceColor = 'k';
box off
% set(gca,'YTick',[])
hold on
foo = get(gca,'xlim')
line([foo(1) foo(2)],[0 0],'LineStyle','--','Color','r')
title('AGG Index')
fn = 'aggindex_updated.jpg';
fn2 = 'aggindex_updated.epsc';
saveas(gcf,fullfile(save_dir,fn)); 
saveas(gcf,fullfile(save_dir,fn2)); 
