# Supplementary material for: Mice employ a bait-and-switch escape mechanism to de-escalate social conflict
Source: PLoS Biol. 2024 Oct 15;22(10):e3002496. doi: 10.1371/journal.pbio.3002496 (PMC11479765; doi:10.1371/journal.pbio.3002496)
Supplement: S1 Code — (ZIP) [file pbio.3002496.s011.zip › S1_Code/script_AGGscript_domsub.m]

%%calculate sequences - dom vs. sub

clear all 
clc 
close all 


User = 'Dan'; 
if strcmp(User,'Dan')
    Directory = dir(fullfile('Z:/Analyses/JAABA_data/DanVids')); 
end
Directory = Directory(3:end); 
for i = 1:length(Directory)
    tmp = Directory(i).name; 
    DateStr{i,1}=tmp(1:8); 
end
num_experiments = length(DateStr);

instances_num = NaN(num_experiments,2); %alpha first column, beta second column 
latency_med = NaN(num_experiments,2);
dur_med = NaN(num_experiments,2);
all_scores = NaN(num_experiments,3); 
for i = 1:length(DateStr)
    if i == 3
        continue
    elseif i == 7
        continue
    end
    
    date_str = char(DateStr{i});
    [voc_data,SI_M1M2,SI_M1F1,SI_M1F2,SI_M2F1,SI_M2F2,SI_F1F2,Fight,Fled_From,MCM,MCF,Flee,FApproach,MApproach,FInvestigate,MInvestigate,FemaleFlee] = fn_load_everything_to_make_life_easier(User,date_str);
    [scores_and_indices]=fn_calculate_dom_index_individual_mice_right_version(MCM,Fled_From);
    output_dom_tmp = fn_make_dom_output_from_chases_and_flees(MCM,Fled_From);
    real_data = 'yes';
    all_scores(i,:) = scores_and_indices; 
    m1_num = numel(find(output_dom_tmp(:,4)==1)); 
    m2_num = numel(find(output_dom_tmp(:,4)==2)); 
    if m1_num > m2_num
        alpha = 1; 
        beta = 2; 
    elseif m2_num > m1_num
        alpha = 2; 
        beta = 1; 
    end
    
    [all_data] = fn_build_SIAGG_matrix(output_dom_tmp,SI_M1F1,SI_M1F2,SI_M2F1,SI_M2F2,real_data);
    alpha_num = 0;
    beta_num = 0;
    a_lat = []; 
    A_lat = []; 
    a_dur = []; 
    A_dur = []; 
    
    the_end =((size(all_data,1))-1); 
    for k = 1:the_end
        if all_data(k,5)==8
            if all_data(k+1,5)==9
                %%want to get the dom/sub
                male_SI = all_data(k+1,3); 
%                 aggressor_here = all_data(k,3); 
%                 aggressed_here = all_data(k,4); 
                tmp_lat = all_data(k+1,1)-all_data(k,2); 
                tmp_dur = all_data(k+1,2)-all_data(k+1,1); 
                if male_SI == alpha; %aggressor interacting 
                    alpha_num = alpha_num+1; 
                    A_lat = cat(1,A_lat,tmp_lat); 
                    A_dur = cat(1,A_dur,tmp_dur); 
                elseif male_SI == beta; %aggressed interacting 
                    beta_num = beta_num+1; 
                    a_lat = cat(1,a_lat,tmp_lat); 
                    a_dur = cat(1,a_dur,tmp_dur); 
                end
            else
                continue
            end
        else
            continue
        end
    end
    instances_num(i,:) = [alpha_num beta_num]; 
    latency_med(i,:) = [((nanmedian(A_lat))/30) ((nanmedian(a_lat))/30)]; 
    dur_med(i,:) = [((nanmedian(A_dur))/30) ((nanmedian(a_dur))/30)]; 
end
%%make josh plots for latency and duration - might just need to re-do the
%%instances 
dom_color = [0 0 0]./255; 
sub_color = [100 100 100]./255; 

save_dir = fullfile('Z:/Analyses/Rachel/FixedFigureforRevision/AGG/Sequences/UpdatedYAxis'); 
if ~isdir(save_dir)
    mkdir(save_dir)
end
% save_dir = fullfile('Z:/Analyses/Rachel/ControlAnalyses-SocialDynamics/DomSubAnalyses/SuppFig2/AGG'); 
% if ~isdir(save_dir)
%     mkdir(save_dir)
% end

plot_data = dur_med; 
plot_data(:,3) = all_scores(:,3); 
plot_data = sortrows(plot_data,3); 
plot_data = plot_data(1:9,:); 


% 
% aggressor_color = [230 105 85]./255; 
% aggressed_color  = [4 90 250]./255; 
data{1,1}=plot_data(:,1); 
data{1,2}=plot_data(:,2);
colors(1,:) = dom_color; 
colors(2,:) = sub_color; 
fillcolor = colors;
plot_shapes = {'o';'o'}; 
vars.x = 'Condition';
vars.y = 'Duration (s)';
BehaviorTitle = 'Post SI AGG Duration';
data_labels_new = {'dominant';'subordinate'};
y1 = 0; 
y2 = 3; 

% save_dir = fullfile('Z:/Analyses/Rachel/ControlAnalyses-SocialDynamics/UpdatedFigs'); 
fn_joshplotlineplot_combined(data,save_dir,fillcolor,vars,data_labels_new,plot_shapes,BehaviorTitle,size(plot_data,1),y1,y2)
