# Supplementary material for: Mice employ a bait-and-switch escape mechanism to de-escalate social conflict
Source: PLoS Biol. 2024 Oct 15;22(10):e3002496. doi: 10.1371/journal.pbio.3002496 (PMC11479765; doi:10.1371/journal.pbio.3002496)
Supplement: S1 Code — (ZIP) [file pbio.3002496.s011.zip › S1_Code/script_baitandswitch_fights.m]

%%look at fights relative to aggressvie behaviors
%%see how often bait and switches are occuring in between AGG and fights
%look for fights, count back and find most recent AGG, then see if the
%sequence falls within in

%%add in only looking at examples where there are at least 3 behaviors 
%so in this way directly comparing between bait and switch and not 


clear all
clc
close all

User = 'Dan';
if strcmp(User,'Dan')
    Directory = dir(fullfile('Z:/Analyses/JAABA_data/DanVids'));
end
Directory = Directory(3:end);
for i = 1:length(Directory)
    tmp = Directory(i).name;
    DateStr{i,1}=tmp(1:8);
end
num_experiments = length(DateStr);

latencies = []; %latency between each AGG and fight

%count them all
bs_occurences = NaN(num_experiments,1); %number of times a bait and switch occurs
bs_latency = NaN(num_experiments,1); %average latency if it's a BS
other_latency = NaN(num_experiments,1); %average latency when it's not a BS
other_occurences = NaN(num_experiments,1); %number of examples that we looked at that dind't have a bati and switch in the middle
total_fights = NaN(num_experiments,1);

tot_frame = 540000; %total number of frames in recording - need this to make sure you don't get examples from outside the recording
bs_prop = NaN(num_experiments,1); 
other_prop = NaN(num_experiments,1); 

for i = 1:length(DateStr)
    
    date_str = char(DateStr{i});
    [voc_data,SI_M1M2,SI_M1F1,SI_M1F2,SI_M2F1,SI_M2F2,SI_F1F2,Fight,Fled_From,MCM,MCF,Flee,FApproach,MApproach,FInvestigate,MInvestigate,FemaleFlee] = fn_load_everything_to_make_life_easier(User,date_str);
    output_dom_tmp = fn_make_dom_output_from_chases_and_flees(MCM,Fled_From);
    output_dom_now = output_dom_tmp(:,1:4);
    real_data = 'yes';
    m1dom_tmp = numel(find(output_dom_tmp(:,4)==1));
    m2dom_tmp = numel(find(output_dom_tmp(:,4)==2));
    agg_prop(i,1) = size(output_dom_now,1); %num aggs
    real_scores_and_indices(i,1) = (m1dom_tmp/(m1dom_tmp+m2dom_tmp));
    real_scores_and_indices(i,2) = (m2dom_tmp/(m1dom_tmp+m2dom_tmp));
    real_scores_and_indices(i,3) = abs(real_scores_and_indices(i,1)-real_scores_and_indices(i,2)); %use for sorting data 
    [all_data] = fn_build_SIAGG_matrix(output_dom_tmp,SI_M1F1,SI_M1F2,SI_M2F1,SI_M2F2,real_data);
    total_fights(i,1) = size(Fight,1);
    %column 1 = date
    %column 2 = start frame
    %column 3 = end frame
    %want to make sure that examples that use the same AGG are removed
    %if latency between 2 fights is less than the latency between fight and
    %most recent AGG, then skip, and only use the first fight in the
    %analysis
    agg_frames_loc = find(all_data(:,5)==8); %is AGG
    agg_frames = all_data(agg_frames_loc,1:5);
    bs_num = 0; %for this recording
    bs_lat_here = [];
    other_num = 0;
    other_lat = [];
    tot_fights = size(Fight,1); 
    for k = 1:size(Fight,1)
        fight_start = Fight(k,2); %start frame of current fight
        recent_agg_locs = find(agg_frames(:,1)<=fight_start); %AGGs that start before the onset of a fight
        recent_agg = agg_frames(recent_agg_locs,1:5);
        most_recent_loc = max(recent_agg(:,1));
        most_recent_loc = find(recent_agg(:,1)==most_recent_loc);
        most_recent = recent_agg(most_recent_loc,1:5);
        %         most_recent_loc = find(recent_agg(:,1))==(max(recent_agg(:,1))); %using max means that it would be the most recent because it's the largest value
        %         most_recent = recent_agg(most_recent_loc,1:5);
        %%way to skip ones that would be the same, do it for backwards (as
        %%long as it's not the first fight
        clear recent_agg_locs
        lat_now = fight_start-most_recent(1,2); 
        if k > 1
            last_fight = Fight(k-1,2); %start frame of last fight
            last_recent_loc = find(agg_frames(:,1)<=last_fight);
            last_recent = agg_frames(last_recent_loc,1:5);
            most_last_loc = (max(last_recent(:,1)));
            most_last_loc = find(last_recent(:,1)==most_last_loc);
            most_last = last_recent(most_last_loc,1:5);
            clear last_recent_loc
            %             lat_last = last_fight-most_recent(1,2); %find the latency between the last find and the most recent AGG
            lat_between = Fight(k,2)-Fight(k-1,3); %start of this fight minus the end fo hte last fight
            if lat_between < lat_now %so if the fight happened before the most recent AGG
                continue
            end
            
            if most_last == most_recent
                continue
            end
            clear last_fight last_recent most_last lat_between
        end
        latencies = cat(1,latencies,lat_now); %putting htem in a structure - at the end the size of this structure should equal the number of examples we have!
        
        %find data between the AGG and the fight
        %find anything in the all_data list that falls between the end of
        %the AGG and the start of this fight
        start_now = most_recent(1,1); %start of AGG
        end_now = fight_start;
        
        %find anything that starts in between tihs time frame
        sequence_data_loc = find(all_data(:,1)>=start_now&all_data(:,2)<=end_now);
        %data that starts after the end of the AGG, and data that falls in
        %between the start of the fight
        %theoritically, this should just be the AGG and SI's, as the fight
        %would occur before the next AGG
        sequence_data = all_data(sequence_data_loc,1:5);
        %the first thing in the sequence data should be the AGG
        %this means that you don't use the same thing
        %if latency between this fight and the last fight is less than
        %the latency between the most recent AGG, skip
        %i assume there would just be one AGG (aka one possibility of
        %hte full sequence) in this structure, but double check to
        %confirm.
        if size(sequence_data,1)>=3 %by definition, a bait and switch should be the first 2 behaviors following the agggressiv ebehaviors - no need to look at every single data point
            
%             first_event = sequence_data(1,:); %everything should be starting with an aggressivebehavior so you shoulnd't neeed to loop through anything
%             second_event = sequence_data(2,:); %this should be an SI
%             third_event = sequence_data(3,:);
            aggressor = sequence_data(1,3);
            aggressed = sequence_data(1,4); %maybe build in a check that this is an agg
            male1 = sequence_data(2,3);
            female1 = sequence_data(2,4);
            if aggressed == male1
                if male1 ~= sequence_data(3,3)
                    if female1 == sequence_data(3,4);
                        bs_num = bs_num+1;
                        bs_lat_here = cat(1,bs_lat_here,(end_now-most_recent(1,2)));
                    else
                        other_num = other_num+1;
                        other_lat = cat(1,other_lat,(end_now-most_recent(1,2)));
                    end
                else
                    other_num = other_num+1;
                    other_lat = cat(1,other_lat,(end_now-most_recent(1,2)));
                end
            else
                other_num = other_num+1;
                other_lat = cat(1,other_lat,(end_now-most_recent(1,2)));
            end
            
        else %if it is not equal to 3, then there's nothing to look at
%             continue
            other_num = other_num+1;
            other_lat = cat(1,other_lat,(end_now-most_recent(1,2)));
            %if there is only one event, that means that it went AGG,
            %fight, AGG 
        end
        

        %loop through fights
        %     for k = 1:length(Fight)
    end
    bs_occurences(i,1) = bs_num;
    bs_latency(i,1) = nanmedian(bs_lat_here);
    other_latency(i,1) = nanmedian(other_lat);
    other_occurences(i,1) = other_num;
    bs_prop(i,1) = bs_num/tot_fights; 
    other_prop(i,1) = other_num/tot_fights; 
    %
end

%%make a josh plot to show the difference 

% bs_color = [4 90 250]./255;
% other_color = [50 50 50]./255; 
% data{1,1}=bs_occurences; 
% data{1,2}=other_occurences; 
% colors(1,:) = bs_color; 
% colors(2,:) = other_color; 
% fillcolor = colors; 
% plot_shapes = {'o';'o'}; 
% vars.x = 'Type';
% vars.y = 'Num Occurences';
% data_labels_new = {'Bait and Switch';'No Bait and Switch'}; 
% BehaviorTitle = 'Sequences Between AGG and Fights'; %accidentally re-wrote over this figure so re-making it 
% save_dir = fullfile('Z:/Analyses/Rachel/ControlAnalyses-SocialDynamics/Escapes')
% if ~isdir(save_dir)
%     mkdir(save_dir)
% end
% fn_joshplotlineplot_combined(data,save_dir,fillcolor,vars,data_labels_new,plot_shapes,BehaviorTitle,num_experiments)
% %is signifacnt
% 
% % figure('color','w')
% % hold on
% % a = cdfplot(bs_latency); 
% % a.Color = bs_color; 
% % a.LineWidth = 2;
% % b = cdfplot(other_latency); 
% % b.Color = other_color; 
% % b.LineWidth = 2; 
% % legend({'Bait and Switch Occurences';'Other Occurences'},'Location','best')
% % title('Median Latency Between AGG and Fight')
% % xlabel('Median Latency (Frames)'); 
% % fn = 'medianlatencybetweenAGGandfight_3bhxonly.jpg';
% % fn2 = 'medianlatencybetweenAGGandfight_3bhxonly.epsc';
% % saveas(gcf,fullfile(save_dir,fn));
% % saveas(gcf,fullfile(save_dir,fn2)); 
% 
% 
% 
