# Supplementary material for: Mice employ a bait-and-switch escape mechanism to de-escalate social conflict
Source: PLoS Biol. 2024 Oct 15;22(10):e3002496. doi: 10.1371/journal.pbio.3002496 (PMC11479765; doi:10.1371/journal.pbio.3002496)
Supplement: S1 Code — (ZIP) [file pbio.3002496.s011.zip › S1_Code/script_behavioroutcomeshuffle.m]

%count number/proportion of all sequence types (fig 7) 
%%includes code to run shuffle if desired 
clear all 
clc 
close all 
% 
load(fullfile('Z:/Analyses/Rachel/SecondSIAnalyses/NEWBehaviorOutcomes/BSSequencesUpdated.mat')); %Neunuebel Lba specifc file - made by diferent script 
%real data 
User = 'Dan'; 
if strcmp(User,'Dan')
    Directory = dir(fullfile('Z:/Analyses/JAABA_data/DanVids')); 
end
Directory = Directory(3:end); 
for i = 1:length(Directory)
    tmp = Directory(i).name; 
    DateStr{i,1}=tmp(1:8); 
end
num_experiments = length(DateStr);
% 
% 
real_vals = NaN(num_experiments,4); 
% shuffle1 = NaN(num_experiments,1000); %each row is a recording, each column is a shuffle - add up within each row 
% shuffle2 = NaN(num_experiments,1000); 
% shuffle3 = NaN(num_experiments,1000); 
% shuffle4 = NaN(num_experiments,1000); 
% comment lines 62-126 & 182-230 back in if you want to run the shuffle 
% %make the smoothed histogram type plot 
% %1 per shuffle 
% %show real proportion as a line 
tot_frames = 540000; 
num_shuffles = 1000; 
% 
for i = 1:length(DateStr)
    date_str = char(DateStr{i});
    [voc_data,SI_M1M2,SI_M1F1,SI_M1F2,SI_M2F1,SI_M2F2,SI_F1F2,Fight,Fled_From,MCM,MCF,Flee,FApproach,MApproach,FInvestigate,MInvestigate,FemaleFlee] = fn_load_everything_to_make_life_easier(User,date_str);
    output_dom_tmp = fn_make_dom_output_from_chases_and_flees(MCM,Fled_From);
    output_dom_now = output_dom_tmp(:,1:4);
    m1dom_tmp = numel(find(output_dom_tmp(:,4)==1));
    m2dom_tmp = numel(find(output_dom_tmp(:,4)==2));
    real_scores_and_indices(i,1) = (m1dom_tmp/(m1dom_tmp+m2dom_tmp));
    real_scores_and_indices(i,2) = (m2dom_tmp/(m1dom_tmp+m2dom_tmp));
    real_scores_and_indices(i,3) = abs(real_scores_and_indices(i,1)-real_scores_and_indices(i,2)); %use this value to sort 
    durs = (output_dom_now(:,3)-output_dom_now(:,2));
    if m1dom_tmp>m2dom_tmp
        alpha = 1;
        beta = 2;
    elseif m2dom_tmp>m1dom_tmp
        alpha = 2;
        beta = 1;
    end
    data_tmp = all_sequences.(sprintf('exp%s',date_str)); 
    real_vals(i,1) = numel(find(data_tmp(:,7)==1)); 
    real_vals(i,2) = numel(find(data_tmp(:,7)==2)); 
    real_vals(i,3) = numel(find(data_tmp(:,7)==3)); 
    real_vals(i,4) = numel(find(data_tmp(:,7)==4)); 
    
%     %%comment back in if you want to do the shuffle 
%     max_dur = max(durs);
%     num_events = size(output_dom_now,1);
%     possible_frames = tot_frames - (max_dur+1); %this is the last possible frame value
%     random_start_times = randi(possible_frames,num_events,num_shuffles);
%     
%     for j = 1:1000
%         tmp1 = 0;
%         tmp2 = 0;
%         tmp3 = 0;
%         tmp4 = 0;
%         all_data(:,1) = (random_start_times(:,j)); %sort first so that the duration of the events that match the mouse ID are the same
%         all_data(:,1) = sortrows(all_data);
%         all_data(:,2) = all_data(:,1)+durs;
%         all_data(:,3) = output_dom_now(:,4);
%         real_data = 'no';
%         [new_data] = fn_build_SIAGG_matrix(all_data,SI_M1F1,SI_M1F2,SI_M2F1,SI_M2F2,real_data);
%         the_end = ((size(new_data,1))-2);
%         clear all_data
%         for k = 1:the_end
%             if new_data(k,5)==8
%                 if new_data(k+1,5)==9
%                     aggressor_here = new_data(k,3);
%                     aggressed_here = new_data(k,4);
%                     if new_data(k+1,3)==aggressed_here
%                         %continue with these sequences
%                         if new_data(k+2,5) == 9
%                             %look at these behaviors
%                             m2 = new_data(k+2,3);
%                             m1 = new_data(k+1,3); %should always be the aggressed
%                             f1 = new_data(k+1,4);
%                             f2 = new_data(k+2,4);
%                             if m1==m2 %aggressed
%                                 if f1 == f2
%                                     tmp2 = tmp2+1;
%                                 elseif f1 ~= f2 %different female
%                                     tmp4 = tmp4+1;
%                                 end
%                             elseif m1 ~= m2 %aggressor
%                                 if f1 == f2
%                                     tmp1 = tmp1+1;
%                                 elseif f1 ~= f2
%                                     tmp3 = tmp3+1;
%                                 end
%                             end
%                         else
%                             continue
%                         end
%                     else
%                         continue
%                     end
%                 else
%                     continue
%                 end
%             else
%                 continue
%             end
%         end
%         shuffle1(i,j) = tmp1;
%         shuffle2(i,j) = tmp2;
%         shuffle3(i,j) = tmp3;
%         shuffle4(i,j) = tmp4;
%         clear all_data new_data
%     end
%     clear possible_frames durs output_dom_tmp output_dom_now num_events random_start_times
    clear data_tmp 
end
% 
% %make josh plot for raw valuse 
% save_dir = fullfile('Z:/Analyses/Rachel/SecondSIAnalyses/NEWBehaviorOutcomes/NewFigureStuff'); 
% if ~isdir(save_dir)
%     mkdir(save_dir)
% end
% data_plot{1,1} = real_vals(:,1); 
% data_plot{1,2} = real_vals(:,2); 
% data_plot{1,3} = real_vals(:,3); 
% data_plot{1,4} = real_vals(:,4); 
% 
% colors(1,:) = [0 0 0]./255; 
% colors(2,:) = [0 0 0]./255; 
% colors(3,:) = [0 0 0]./255; 
% colors(4,:) = [0 0 0]./255; 
% fillcolor = colors; 
% plot_shapes = {'o';'o';'o';'o'}; 
% data_labels_new = {'1';'2';'3';'4'}; 
% BehaviorTitle = 'Numbers of Sequences Per Recording'; 
% vars.x = 'Sequence Type';
% vars.y = 'Number';
% plot_type = 'Vertical'; 
% fn_josh_plot(data_plot,save_dir,plot_type,vars,data_labels_new,plot_shapes,fillcolor,BehaviorTitle)

%krukal wallis 
% var1 = zeros(num_experiments,1); 
% var2 = zeros(num_experiments,1); 
% var3 = zeros(num_experiments,1); 
% var4 = zeros(num_experiments,1); 
% 
% var1 = real_vals(:,1); 
% var2 = real_vals(:,2); 
% var3 = real_vals(:,3); 
% var4 = real_vals(:,4);
% 
% data_var = cat(1,var1,var2,var3,var4); 
% 
% var1 = zeros(num_experiments,1); 
% var2 = zeros(num_experiments,1); 
% var3 = zeros(num_experiments,1); 
% var4 = zeros(num_experiments,1); 
% 
% var1(:,1) = 1; 
% var2(:,1) = 2; 
% var3(:,1) = 3; 
% var4(:,1) = 4; 
% 
% grouping_var = cat(1,var1,var2,var3,var4); 
% 
% [p,h,stats]=kruskalwallis(data_var,grouping_var)

%calculate chance 
real_total = sum(real_vals); %overall sum
real_props = real_total/sum(real_total); %double check that this works
real_props(:,5) = real_scores_and_indices(:,3); 
real_props = sortrows(real_props,5); 
real_vals(:,5) = real_scores_and_indices(:,3); 
real_vals = sortrows(real_vals,5); 

%sum of each column/sum of total number

%get all the props
%4 rows, 1000 columns 
% shuffle_props = NaN(4,1000); 
% 
% for i = 1:1000 
%     %calculate the totals 
%     seq1 = sum(shuffle1(:,i)); 
%     seq2 = sum(shuffle2(:,i)); 
%     seq3 = sum(shuffle3(:,i)); 
%     seq4 = sum(shuffle4(:,i)); 
%     overall = seq1+seq2+seq3+seq4; 
%     shuffle_props(1,i) = seq1/overall; 
%     shuffle_props(2,i) = seq2/overall; 
%     shuffle_props(3,i) = seq3/overall; 
%     shuffle_props(4,i) = seq4/overall; 
% end
% 
% %calculate z-scores and make histograms
% for j = 1:4
%     figure('color','w')
%     hold on
%     [heights,centers]=hist(shuffle_props(j,:));
%     n = length(centers);
%     w = centers(2)-centers(1);
%     t = linspace(centers(1)-w/2,centers(end)+w/2,n+1);
%     dt = diff(t);
%     Fvals = cumsum([0,heights.*dt]);
%     F = spline(t,[0,Fvals,0]);
%     DF = fnder(F);
%     X = linspace(centers(1)-w/2,centers(end)+w/2,1000);
%     Y = fnval(DF,X);
%     area(X,Y,'FaceColor','k');
%     set(gca,'ylim',[0 350])
%     set(gca,'xlim',[0.05 0.6])
%     %%calculate z-score 
%     foo1 = real_props(1,j)-(nanmean(shuffle_props(j,:))); 
%     foo1 = foo1/nanstd(shuffle_props(j,:)); 
%     if foo1 < -1.96 
%         line_color = 'b';
%     elseif foo1 > 1.96 
%         line_color = 'r'; 
%     elseif foo1 <= 1.96 & foo1 >= -1.96
%         line_color = 'k'; 
%     end
%     line([real_props(1,j) real_props(1,j)],[0 350],'Color',line_color)
%     title(sprintf('Sequence %d', j)); 
%     fn = sprintf('chance_sequence%d.jpg',j); 
%     fn2 = sprintf('chance_sequence%d.epsc',j); 
%     saveas(gcf,fullfile(save_dir,fn)); 
%     saveas(gcf,fullfile(save_dir,fn2)); 
% end
% 
%     
% 
%                         
%         
