# Supplementary material for: Mice employ a bait-and-switch escape mechanism to de-escalate social conflict
Source: PLoS Biol. 2024 Oct 15;22(10):e3002496. doi: 10.1371/journal.pbio.3002496 (PMC11479765; doi:10.1371/journal.pbio.3002496)
Supplement: S1 Code — (ZIP) [file pbio.3002496.s011.zip › S1_Code/script_calculateangle.m]

%%calculate angle difference between male and female to see if they are
%%facing each other using theta values 
%an angle difference of 0 would mean they're facing the same direction, an angle
%difference of 180 would indicate that they're facing opposite direction

clear all 
clc 
close all 

%load in the tracks files 
%get angle difference at start of aggression 
%get angle difference at end of aggression  
%get angle difference at beginning of SI 
%get angle difference at end of SI 

%concatenate values from all 

aggressor_startAGG = []; 
aggressed_startAGG = [];
aggressor_endAGG = []; 
aggressed_endAGG = []; 
aggressor_startSI = []; 
aggressed_endSI = []; 
aggressed_startSI = []; 
aggressor_endSI = []; 

%getting all values because that's what we did for the trajectory analyses 
%but also going to get the median for everything 
User = 'Dan'; 
if strcmp(User,'Dan')
    Directory = dir(fullfile('Z:/Analyses/JAABA_data/DanVids')); 
end
Directory = Directory(3:end); 
for i = 1:length(Directory)
    tmp = Directory(i).name; 
    DateStr{i,1}=tmp(1:8); 
end
num_experiments = length(DateStr);
startAGG = NaN(num_experiments,2); %averages - column 1 = aggressor; column 2 = aggressed 
endAGG = NaN(num_experiments,2); 
startSI = NaN(num_experiments,2); 
endSI = NaN(num_experiments,2); 

%%use all_scores to sort data

for i = 1:length(DateStr)
    date_str = char(DateStr{i});

    [voc_data,SI_M1M2,SI_M1F1,SI_M1F2,SI_M2F1,SI_M2F2,SI_F1F2,Fight,Fled_From,MCM,MCF,Flee,FApproach,MApproach,FInvestigate,MInvestigate,FemaleFlee] = fn_load_everything_to_make_life_easier(User,date_str);
    [scores_and_indices]=fn_calculate_dom_index_individual_mice_right_version(MCM,Fled_From);
    output_dom_tmp = fn_make_dom_output_from_chases_and_flees(MCM,Fled_From);
    %     output_dom_tmp_all = cat(1,output_dom_tmp_all,output_dom_tmp); %for mouse ID shuffle
    all_scores(i,:) = scores_and_indices;
    output_dom_now = output_dom_tmp(:,1:4);
    if all_scores(i,1)>all_scores(i,2)
        alpha = 1;
        beta = 2;
    elseif all_scores(i,1) < all_scores(i,2)
        alpha = 2;
        beta = 1;
    end
    
    real_data = 'yes';
    [all_data] = fn_build_SIAGG_matrix(output_dom_tmp,SI_M1F1,SI_M1F2,SI_M2F1,SI_M2F2,real_data);
    
    %get theta angles
    load(fullfile('Y:/Data',User,date_str,'Output/Video/Motr',...
        'MotrTest_C_1','Results','Tracks','Test_C_1_tracks.mat'));
    
    theta_vals(1,:) = astrctTrackers(1).m_afTheta; 
    theta_vals(2,:) = astrctTrackers(2).m_afTheta; 
    theta_vals(3,:) = astrctTrackers(3).m_afTheta; 
    theta_vals(4,:) = astrctTrackers(4).m_afTheta; 
    %m_afTheta is angle of the ellipse in radians 
    
    %now step through 
    the_end = ((size(all_data,1))-2); 
    A1 = []; %start AGG aggressor 
    A2 = []; %end AGG aggressor 
    A3 = []; %start SI aggressor
    A4 = []; %end SI aggressor 
    a1 = []; 
    a2 = []; 
    a3 = []; 
    a4 = []; 
    
    for k = 1:the_end
        if all_data(k,5)==8
            aggressor_here = all_data(k,3); 
            aggressed_here = all_data(k,4); 
            aggstart = all_data(k,1); 
            aggend = all_data(k,2); 
            if all_data(k+1,5)==9
                female_here = all_data(k+1,4);
                male_here = all_data(k+1,3); 
                sistart = all_data(k+1,1); 
                siend = all_data(k+1,2); 
                if aggressor_here == male_here 
                    %start of AGG 
                    mtheta = theta_vals(aggressor_here,aggstart); 
                    ftheta = theta_vals(female_here,aggstart); 
                    [diff1]=angdiff(mtheta,ftheta); 
                    A1 = cat(1,A1,diff1); 
                    
                    %end of AGG 
                    mtheta = theta_vals(aggressor_here,aggend); 
                    ftheta = theta_vals(female_here,aggend); 
                    [diff1]=angdiff(mtheta,ftheta); 
                    A2 = cat(1,A2,diff1); 
                    
                     %start of SI 
                     mtheta = theta_vals(aggressor_here,sistart); 
                     ftheta = theta_vals(female_here,sistart); 
                     [diff1] = angdiff(mtheta,ftheta); 
                     A3 = cat(1,A3,diff1); 
                     
                     %end of SI 
                     mtheta = theta_vals(aggressor_here,siend); 
                     ftheta = theta_vals(female_here,siend); 
                     [diff1]=angdiff(mtheta,ftheta); 
                     A4 = cat(1,A4,diff1); 
                elseif aggressed_here == male_here %aggressed is the social partner 
                    mtheta = theta_vals(aggressed_here,aggstart); 
                    ftheta = theta_vals(female_here,aggstart); 
                    [diff1]=angdiff(mtheta,ftheta); 
                    a1 = cat(1,a1,diff1); 
                    
                    mtheta = theta_vals(aggressed_here,aggend); 
                    ftheta = theta_vals(female_here,aggend); 
                    [diff1]=angdiff(mtheta,ftheta); 
                    a2 = cat(1,a2,diff1); 
                    
                    mtheta = theta_vals(aggressed_here,sistart); 
                    ftheta = theta_vals(female_here,sistart); 
                    [diff1]=angdiff(mtheta,ftheta); 
                    a3 = cat(1,a3,diff1); 
                    
                    mtheta = theta_vals(aggressed_here,siend); 
                    ftheta = theta_vals(female_here,siend); 
                    [diff1]=angdiff(mtheta,ftheta); 
                    a4 = cat(1,a4,diff1); 
                    
                end
            else
                continue
            end
        else
            continue
        end
    end
    
    %%convert to degrees and get the absolute value
    A1 = abs(rad2deg(A1)); 
    A2 = abs(rad2deg(A2)); 
    A3 = abs(rad2deg(A3)); 
    A4 = abs(rad2deg(A4)); 
    
    a1 = abs(rad2deg(a1)); 
    a2 = abs(rad2deg(a2)); 
    a3 = abs(rad2deg(a3)); 
    a4 = abs(rad2deg(a4)); 
    
    %concatenate values to get all values from all sequences (regardless of
    %individual recording. 
    aggressor_startAGG = cat(1,aggressor_startAGG,A1); 
    aggressor_endAGG = cat(1,aggressor_endAGG,A2);
    aggressor_startSI = cat(1,aggressor_startSI,A3);
    aggressor_endSI = cat(1,aggressor_endSI,A4);
    
    aggressed_startAGG = cat(1,aggressed_startAGG,a1);
    aggressed_endAGG = cat(1,aggressed_endAGG,a2);
    aggressed_startSI = cat(1,aggressed_startSI,a3);
    aggressed_endSI = cat(1,aggressed_endSI,a4);
    


    
    startAGG(i,:) = [nanmedian(A1) nanmedian(a1)]; %probably need to convert to degrees and absolute values 
    endAGG(i,:) = [nanmedian(A2) nanmedian(a2)]; 
    startSI(i,:) = [nanmedian(A3) nanmedian(a3)]; 
    endSI(i,:) = [nanmedian(A4) nanmedian(a4)]; 
    clear real_data astrctTrackers theta_vals
end
%want to show where the largest proportion of each examples are, show in a
%polar plot with both lines indicating each 
%make one plot for aggressive Start, etc. 
% save_dir = fullfile('Z:/Analyses/Rachel/ControlAnalyses-SocialDynamics/RevisionFigures/AngleDifference/WhenInteracting'); 
% if ~isdir(save_dir)
%     mkdir(save_dir)
% end
% save_dir = fullfile(save_dir,'PolarPlots') 
% if ~isdir(save_dir)
%     mkdir(save_dir)
% end
% angle_intervals = deg2rad(0:20:360); 
% central_angles = deg2rad(10:20:350); %because want to plot the line point on the central angle 
% figtitle = 'AGG Start Angle Difference'; 
% aggressor_color = [230 105 85]./255; 
% aggressed_color  = [4 90 250]./255; 
% fn_makepolarplot(aggressor_startAGG, aggressed_startAGG, angle_intervals,central_angles,aggressor_color,aggressed_color,save_dir,figtitle)
% 
% figtitle = 'AGG End Angle Difference'; 
% fn_makepolarplot(aggressor_endAGG, aggressed_endAGG, angle_intervals,central_angles,aggressor_color,aggressed_color,save_dir,figtitle)
% 
% figtitle = 'SI Start Angle Difference'; 
% fn_makepolarplot(aggressor_startSI, aggressed_startSI, angle_intervals,central_angles,aggressor_color,aggressed_color,save_dir,figtitle)
% 
% figtitle = 'SI End Angle Difference'; 
% fn_makepolarplot(aggressor_endSI, aggressed_endSI, angle_intervals,central_angles,aggressor_color,aggressed_color,save_dir,figtitle)
% 
% %sepearte into 10 degree "slices" 
% aggressor_startAGG = abs(aggressor_startAGG); 
% idx_array = {}; %get the indices of the degrees in each slice
% for c = 1:(length(angle_intervals)-1)
%     idx_array{c} = find(aggressor_startAGG >= angle_intervals(c) & aggressor_startAGG < angle_intervals(c+1)); %finding values that fall within the angle
% %     if isempty(idx_array{c})
% %         idx_array{c} = 0; 
% %     end
% end
% %%i think i actually want to just get the proportion of each 
% 
% %get central line for each "slice" 
% 
% meandiff = zeros(length(central_angles),1); 
% for i = 1:length(central_angles)
%     if isempty(idx_array{1,i})
%         meandiff(i) = 0; 
%     else
%         meandiff(i) = numel(idx_array{1,i})/size(aggressor_startAGG,1); 
%     end
% end
% fig1 = polarplot(central_angles,meandiff'); 
% hold on 
% fig1.LineWidth = 5; 
% f = gcf; 
% %mean within each "slice" 
% meandiff = zeros(length(central_angles),1); 
% for i = 1:length(central_angles)
%     if isempty(idx_array{1,i})
%         meandiff(i) = 0; 
%     else
%         meandiff(i) = mean(aggressor_startAGG(idx_array{1,i})); 
%     end
% end
% errval = zeros(length(central_angles),1); 
% for w = 1:length(meandiff)
%     if isempty(idx_array{1,w})
%         errval(w) = 0; 
%     else
%         errval(w)=std(aggressor_startAGG(idx_array{1,w}))/sqrt(length(idx_array{1,w})); 
%     end
% end
% upper = meandiff+errval; 
% lower = meandiff-errval; 
% fig1 = polarplot(central_angles,meandiff'); 
% hold on 
% fig1.LineWidth = 5; 
% f = gcf; 
% 
% 
aggressor_color = [230 105 85]./255; 
aggressed_color  = [4 90 250]./255; 
% save_dir = fullfile('Z:/Analyses/Rachel/ControlAnalyses-SocialDynamics/RevisionFigures/AngleDifference/WhenInteracting'); 
% if ~isdir(save_dir)
%     mkdir(save_dir)
% end
% 
% %convert everything to degrees 
% degrees_here = rad2deg(aggressor_startAGG);
% degrees_here = abs(degrees_here); 
% %%use polar histogram
% polarhistogram(degrees_here,36,'FaceColor',aggressor_color,'Normalization','probability') %doing 20 bins 
% %10 degree bins 
% title('Aggressor - Start AGG'); 
% fn = 'aggressor_startAGG.jpg';
% fn2 = 'aggressor_startAGG.epsc';
% fn3 = 'aggressor_startAGG.svg';
% saveas(gcf,fullfile(save_dir,fn)); 
% saveas(gcf,fullfile(save_dir,fn2)); 
% saveas(gcf,fullfile(save_dir,fn3)); 
% 
% degrees_here = rad2deg(aggressed_startAGG);
% degrees_here = abs(degrees_here); 
% 
% %%use polar histogram
% polarhistogram(degrees_here,36,'FaceColor',aggressed_color,'Normalization','probability') %doing 20 bins 
% 
% title('Aggressed - Start AGG'); 
% fn = 'aggressed_startAGG.jpg';
% fn2 = 'aggressed_startAGG.epsc';
% fn3 = 'aggressed_startAGG.svg';
% saveas(gcf,fullfile(save_dir,fn)); 
% saveas(gcf,fullfile(save_dir,fn2)); 
% saveas(gcf,fullfile(save_dir,fn3)); 
% 
% degrees_here = rad2deg(aggressor_endAGG);
% degrees_here = abs(degrees_here); 
% 
% %%use polar histogram
% polarhistogram(degrees_here,36,'FaceColor',aggressor_color,'Normalization','probability') %doing 20 bins 
% %10 degree bins 
% title('Aggressor - End AGG'); 
% fn = 'aggressor_endAGG.jpg';
% fn2 = 'aggressor_endAGG.epsc';
% fn3 = 'aggressor_endAGG.svg';
% saveas(gcf,fullfile(save_dir,fn)); 
% saveas(gcf,fullfile(save_dir,fn2)); 
% saveas(gcf,fullfile(save_dir,fn3)); 
% 
% degrees_here = rad2deg(aggressed_endAGG);
% degrees_here = abs(degrees_here); 
% 
% %%use polar histogram
% polarhistogram(degrees_here,36,'FaceColor',aggressed_color,'Normalization','probability') %doing 20 bins 
% 
% title('Aggressed - End AGG'); 
% fn = 'aggressed_endAGG.jpg';
% fn2 = 'aggressed_endAGG.epsc';
% fn3 = 'aggressed_endAGG.svg';
% saveas(gcf,fullfile(save_dir,fn)); 
% saveas(gcf,fullfile(save_dir,fn2)); 
% saveas(gcf,fullfile(save_dir,fn3)); 
% 
% degrees_here = rad2deg(aggressor_endSI);
% degrees_here = abs(degrees_here); 
% 
% %%use polar histogram
% polarhistogram(degrees_here,36,'FaceColor',aggressor_color,'Normalization','probability') %doing 20 bins 
% 
% title('Aggressor - End SI'); 
% fn = 'aggressor_startSI.jpg';
% fn2 = 'aggressor_startSI.epsc';
% fn3 = 'aggressor_startSI.svg';
% saveas(gcf,fullfile(save_dir,fn)); 
% saveas(gcf,fullfile(save_dir,fn2)); 
% saveas(gcf,fullfile(save_dir,fn3)); 
% 
% degrees_here = rad2deg(aggressed_startSI);
% degrees_here = abs(degrees_here); 
% 
% %%use polar histogram
% polarhistogram(degrees_here,36,'FaceColor',aggressed_color,'Normalization','probability') %doing 20 bins 
% 
% title('Aggressed - Start SI'); 
% fn = 'aggressed_startSI.jpg';
% fn2 = 'aggressed_startSI.epsc';
% fn3 = 'aggressed_startSI.svg';
% saveas(gcf,fullfile(save_dir,fn)); 
% saveas(gcf,fullfile(save_dir,fn2)); 
% saveas(gcf,fullfile(save_dir,fn3)); 
% 
% degrees_here = rad2deg(aggressor_endSI);
% degrees_here = abs(degrees_here); 
% 
% %%use polar histogram
% polarhistogram(degrees_here,36,'FaceColor',aggressor_color,'Normalization','probability') %doing 20 bins 
% 
% title('Aggressor - End SI'); 
% fn = 'aggressor_endSI.jpg';
% fn2 = 'aggressor_endSI.epsc';
% fn3 = 'aggressor_endSI.svg';
% saveas(gcf,fullfile(save_dir,fn)); 
% saveas(gcf,fullfile(save_dir,fn2)); 
% saveas(gcf,fullfile(save_dir,fn3)); 
% 
% degrees_here = rad2deg(aggressed_endSI);
% degrees_here = abs(degrees_here); 
% 
% %%use polar histogram
% polarhistogram(degrees_here,36,'FaceColor',aggressed_color,'Normalization','probability') %doing 20 bins 
% 
% title('Aggressed - End SI'); 
% fn = 'aggressed_endSI.jpg';
% fn2 = 'aggressed_endSI.epsc';
% fn3 = 'aggressed_endSI.svg';
% saveas(gcf,fullfile(save_dir,fn)); 
% saveas(gcf,fullfile(save_dir,fn2)); 
% saveas(gcf,fullfile(save_dir,fn3)); 
% 
% 
% %%now make josh plots for average angle difference 
% deg1 = rad2deg(endAGG(:,1)); 
% deg2 = rad2deg(endAGG(:,2)); 
% deg1 = abs(deg1); 
% deg2 = abs(deg2); %0 -80 
% colors(1,:) = aggressor_color; 
% colors(2,:) = aggressed_color; 
% data{1,1} = endAGG(:,1); 
% data{1,2} = endAGG(:,2); 
% fillcolor = colors; 
% plot_shapes = {'o';'o'}; 
% vars.x = 'Behavioral State'; 
% vars.y = 'Median Angle Difference'; 
% BehaviorTitle = 'Average - AGG End'; 
% data_labels_new = {'Aggressor';'Aggressed'};
% fn_joshplotlineplot_combined(data,save_dir,fillcolor,vars,data_labels_new,plot_shapes,BehaviorTitle,num_experiments)
% 
