# Supplementary material for: Mice employ a bait-and-switch escape mechanism to de-escalate social conflict
Source: PLoS Biol. 2024 Oct 15;22(10):e3002496. doi: 10.1371/journal.pbio.3002496 (PMC11479765; doi:10.1371/journal.pbio.3002496)
Supplement: S1 Code — (ZIP) [file pbio.3002496.s011.zip › S1_Code/script_classifiercode_temporalproportions_predictwithintimebins.m]

%%for every timebin, predict whether the sequence was aggressor/aggressed,


%within every time bin, need to do the subsample and temporal control 
%%for dom/sub 
%%ACCURACY HERE IS 50%%%% 

clear all 
clc 
close all 

%this is just normal prediction
%%predicting within each time bin - can we predict aggressor/aggressed 
sequence_type = 'MIM'; %flexible variable 
load(fullfile('Z:/Analyses/Rachel/NewTemporalProportion-SocialDynamics',sprintf('%sTimeBinMatrix.mat',sequence_type))); 
%%structure: 
%%column 1 - AGG start 
%column 2 = AGG end 
%column 3 - SI 1 start 
%column 4 - SI 2 start 
%column 5 - type 

%step through the structure and assign timebin 

User = 'Dan';
if strcmp(User,'Dan')
    Directory = dir(fullfile('Z:/Analyses/JAABA_data/DanVids')); 
end
Directory = Directory(3:end); 
for i = 1:length(Directory)
    tmp = Directory(i).name; 
    DateStr{i,1} = tmp(1:8); 
end
total_frames = 540000; 
vfc = 30; 
mins_per_bin = 60; 
num_hours = 5; 
num_bins = (60/mins_per_bin)*num_hours; 
frames_per_bin = total_frames/num_bins; 

real_all = []; 
subsample_all =[]; 
for i = 1:length(DateStr)
    date_str = char(DateStr{i}) 
    tmp = timebin_sequences.(sprintf('experiment%s',date_str)); 
    for k = 1:num_bins
        %find which time bin they occured in 
        start_frame = frames_per_bin*(k-1); 
        end_frame = frames_per_bin*k; 
        tmp1 = find(tmp(:,1)>=start_frame&tmp(:,4)<=end_frame); 
        tmp2 = find(tmp(:,1)<=end_frame&tmp(:,4)>=end_frame); 
        if ~isempty(tmp2)
            tmp1 = tmp1(~ismember(tmp1,tmp2)); 
        end
        bin_data = tmp(tmp1,1:5); 
%         tmp_struc = []; 
        if ~isempty(bin_data)
            a_data_loc = find(bin_data(:,5)==3|bin_data(:,5)==4); 
            a_data = bin_data(a_data_loc,1:5);
            a_data(:,6) = k; %timebin identity 
            a_data(:,7) = 2; %aggressed 
            %get all latencies 
            foo1(:,1) = a_data(:,3)-a_data(:,2); 
            %get all durations 
            foo1(:,2) = a_data(:,4)-a_data(:,3); 
            foo1(:,3) = a_data(:,7); %animal ID aggressor/aggressed
            foo1(:,4) = a_data(:,6); %timebin identity 
%             tmp_struc = [foo1;foo2;foo3;foo4]; %make sure this actualy works 
            real_all = cat(1,real_all,foo1); 
            clear foo1 
            A_data_loc = find(bin_data(:,5)==1|bin_data(:,5)==2); 
            A_data = bin_data(A_data_loc,1:5); 
            A_data(:,6) = k;
            A_data(:,7) = 1; 
            foo1(:,1) = A_data(:,3)-A_data(:,2); 
            foo1(:,2) = A_data(:,4)-A_data(:,3); 
            foo1(:,3) = A_data(:,7); %animmal ID 
            foo1(:,4) = A_data(:,6); %timebin identity 
            real_all = cat(1,real_all,foo1); 
            clear a_data_loc A_data_loc foo1 A_data a_data
        end
    end
end
%now you have your variables - get the subsample 
% data_size = round(min(tmp_nums)*0.75); %the size of data for the subsample 
% %get the random data 

%%with the real data, we want to go in and get everything we need 
save_dir = fullfile('Z:/Analyses/Rachel/NewTemporalProportion-SocialDynamics/DomSub/Decoding/WithinTimeBin',sprintf('%sAccuracy',sequence_type)); 
if ~isdir(save_dir)
    mkdir(save_dir)
end

num_iterations = 1000; 
training_prop = 0.75; 
predict_prop = 0.25; 
shuffle_accuracy = zeros(1000,1); 

for i = 1:num_bins 
    bin_data_loc = find(real_all(:,4)==i);
    bin_data = real_all(bin_data_loc,1:3); 
    %     1st column is latency, second column is duration, 3rd column is
    %     predicotr (aggressor/aggressed -1/2)
    %     now go in and do the classifier
    real_accuracy = zeros(1000,1);
    for curr_iteration = 1:num_iterations
        training_data = [];
        training_labels = [];
        predict_data= [];
        original_labels = [];
        curr_data = bin_data(randperm(size(bin_data,1)),:);
        min_behaviors =size(curr_data,1);
        %pick the training data
        curr_training_data = curr_data(1 : floor(training_prop * min_behaviors),1:2); %predictors
        training_data = cat(1,training_data,curr_training_data);%keep
        curr_training_labels(1:size(curr_training_data,1), 1) = curr_data(1 : floor(training_prop * min_behaviors),3);%outcome variable
        training_labels = cat(1,training_labels, curr_training_labels);%keep

        %pick the testing data
        curr_predict_data = curr_data(floor(training_prop * min_behaviors) + 1 : floor(training_prop * min_behaviors) + floor(predict_prop * min_behaviors),1:2);
        predict_data = cat(1,predict_data, curr_predict_data);
        curr_predict_labels(1:size(curr_predict_data,1), 1) = curr_data(floor(training_prop * min_behaviors) + 1 : floor(training_prop * min_behaviors) + floor(predict_prop * min_behaviors),3);
        original_labels = cat(1,original_labels, curr_predict_labels);

        %create the model
        Mdl = fitcecoc(training_data,training_labels); %multiclass model
        [labels] = predict(Mdl,predict_data);
        all_labels = cat(2,labels,original_labels);
        correct = length(find(all_labels(:,1)==all_labels(:,2)));
        real_accuracy(curr_iteration) = (correct/size(all_labels,1));
        clear curr_predict_data curr_predict_labels curr_data correct all_labels curr_trainig_data
        clear curr*
    end
    save(fullfile(save_dir,sprintf('%sRealAccuracyTimeBin%d.mat',sequence_type,i)),'real_accuracy'); 
    %save one structure per time bin 
%     clear bin_data_loc bin_data 
    
    %now to sample match control - get the same number of
    %aggersor/aggressed data 
    a_loc = find(bin_data(:,3)==2); 
    A_loc = find(bin_data(:,3)==1); 
    tmp_nums = [size(A_loc,1) size(a_loc,1)]; 
    data_size = round(min(tmp_nums)*0.75); %the size of data for the subsample 
    subsample_accuracy = zeros(1000,1); 
    for curr_iteration = 1:1000
        training_data = [];
        training_labels = [];
        predict_data = [];
        original_labels = [];
        tmp_loc = A_loc(randperm(data_size),:); %get random number of examples 
        aggressor_data = bin_data(tmp_loc,:); 
        tmp_loc = a_loc(randperm(data_size),:); %get random number of examples 
        aggressed_data = bin_data(tmp_loc,:); 
        sample_all = cat(1,aggressor_data,aggressed_data); 
        curr_data = sample_all(randperm(size(sample_all,1)),:); 
        min_behaviors = size(curr_data,1); 
        clear sample_all aggressor_data aggressed_data tmp_loc 
        %pick the training data
        curr_training_data = curr_data(1 : floor(training_prop * min_behaviors),1:2); %predictors
        training_data = cat(1,training_data,curr_training_data);%keep
        curr_training_labels(1:size(curr_training_data,1), 1) = curr_data(1 : floor(training_prop * min_behaviors),3);%outcome variable
        training_labels = cat(1,training_labels, curr_training_labels);%keep

        %pick the testing data
        curr_predict_data = curr_data(floor(training_prop * min_behaviors) + 1 : floor(training_prop * min_behaviors) + floor(predict_prop * min_behaviors),1:2);
        predict_data = cat(1,predict_data, curr_predict_data);
        curr_predict_labels(1:size(curr_predict_data,1), 1) = curr_data(floor(training_prop * min_behaviors) + 1 : floor(training_prop * min_behaviors) + floor(predict_prop * min_behaviors),3);
        original_labels = cat(1,original_labels, curr_predict_labels);

        %create the model
        Mdl = fitcecoc(training_data,training_labels); %multiclass model
        [labels] = predict(Mdl,predict_data);
        all_labels = cat(2,labels,original_labels);
        correct = length(find(all_labels(:,1)==all_labels(:,2)));
        subsample_accuracy(curr_iteration) = (correct/size(all_labels,1));
        clear curr_predict_data curr_predict_labels curr_data correct all_labels curr_training_data
        clear curr_training_labels curr_training_data 
    end
    save(fullfile(save_dir,sprintf('%sSampleSizeControlTimeBin%d.mat',sequence_type,i)),'subsample_accuracy');
    clear bin_data bin_loc
end
% end
%%now do shuffle control within each timebin 
shuffle_data = load(fullfile('Z:/Analyses/Rachel/NewTemporalProportion-SocialDynamics/Decoding',sprintf('%sTemporalShuffleInfo',sequence_type))); 
%loads in as shuffle_data.shuffle_AGG.iteration.experiment
shuffle_all = []; 
for i = 1:1000
    shuffle_all.(sprintf('iteration%d',i)) = []; 
end
%need to go in and get the right data 
for i = 1:length(DateStr)
    date_str = char(DateStr{i});
    for s = 1:1000
        tmp_shuffles = shuffle_data.(sprintf('shuffle_%s',sequence_type)).(sprintf('iteration%d',s)).(sprintf('experiment%s',date_str));
        %for the tmp_shuffles, do the analysis
        tmp_s = []; 
        for k = 1:num_bins
            start_frame = frames_per_bin*(k-1);
            end_frame = frames_per_bin*k;
            tmp1 = find(tmp_shuffles(:,1)>=start_frame&tmp_shuffles(:,4)<=end_frame);
            tmp2 = find(tmp_shuffles(:,1)<=end_frame&tmp_shuffles(:,4)>=end_frame);
            if ~isempty(tmp2)
                tmp1 = tmp1(~ismember(tmp1,tmp2));
            end
            bin_data = tmp_shuffles(tmp1,1:5);
            %         tmp_struc = [];
            if ~isempty(bin_data)
                a_data_loc = find(bin_data(:,5)==3|bin_data(:,5)==4);
                a_data = bin_data(a_data_loc,1:5);
                a_data(:,6) = k; %timebin identity
                a_data(:,7) = 2; %aggressed
                %get all latencies
                foo1(:,1) = a_data(:,3)-a_data(:,2);
                %get all durations
                foo1(:,2) = a_data(:,4)-a_data(:,3);
                foo1(:,3) = a_data(:,7); %animal ID aggressor/aggressed
                foo1(:,4) = a_data(:,6); %timebin identity
                %             tmp_struc = [foo1;foo2;foo3;foo4]; %make sure this actualy works
                tmp_s = cat(1,tmp_s,foo1);
                clear foo1
                A_data_loc = find(bin_data(:,5)==1|bin_data(:,5)==2);
                A_data = bin_data(A_data_loc,1:5);
                A_data(:,6) = k;
                A_data(:,7) = 1;
                foo1(:,1) = A_data(:,3)-A_data(:,2);
                foo1(:,2) = A_data(:,4)-A_data(:,3);
                foo1(:,3) = A_data(:,7); %animmal ID
                foo1(:,4) = A_data(:,6); %timebin identity
                tmp_s = cat(1,tmp_s,foo1);
                clear a_data_loc A_data_loc foo1 A_data a_data
            end
        end
        shuffle_all.(sprintf('iteration%d',s)) = cat(1,shuffle_all.(sprintf('iteration%d',s)),tmp_s); 
        clear tmp_shuffles
    end
end
%should all go in one place


for curr_iteration = 1:1000
    data_tmp = shuffle_all.(sprintf('iteration%d',curr_iteration));
    for i = 5:num_bins
        bin_data_loc = find(data_tmp(:,4)==i);
        bin_data = data_tmp(bin_data_loc,1:3);
        tmp_accuracy = zeros(1000,1);
        shuffle_accuracy = zeros(1000,1); 
        for s = 1:1000
            training_data = [];
            training_labels = [];
            predict_data = [];
            original_labels = [];
            curr_data = data_tmp(randperm(size(bin_data,1)),:);
            min_behaviors =size(bin_data,1);
            %pick the training data
            curr_training_data = curr_data(1 : floor(training_prop * min_behaviors),1:2); %predictors
            training_data = cat(1,training_data,curr_training_data);%keep
            curr_training_labels(1:size(curr_training_data,1), 1) = curr_data(1 : floor(training_prop * min_behaviors),3);%outcome variable
            training_labels = cat(1,training_labels, curr_training_labels);%keep

            %pick the testing data
            curr_predict_data = curr_data(floor(training_prop * min_behaviors) + 1 : floor(training_prop * min_behaviors) + floor(predict_prop * min_behaviors),1:2);
            predict_data = cat(1,predict_data, curr_predict_data);
            curr_predict_labels(1:size(curr_predict_data,1), 1) = curr_data(floor(training_prop * min_behaviors) + 1 : floor(training_prop * min_behaviors) + floor(predict_prop * min_behaviors),3);
            original_labels = cat(1,original_labels, curr_predict_labels);

            %create the model
            Mdl = fitctree(training_data,training_labels); %multiclass model
            [labels] = predict(Mdl,predict_data);
            all_labels = cat(2,labels,original_labels);
            correct = length(find(all_labels(:,1)==all_labels(:,2)));
            tmp_accuracy(s) = (correct/size(all_labels,1));
            clear curr_predict_data curr_predict_labels curr_data correct all_labels curr_trainig_data
        end
        shuffle_accuracy(curr_iteration) = mean(tmp_accuracy); %for each time bin
        clear bin_data bin_data_loc
    end
    save(fullfile(save_dir,sprintf('%sShuffleAccuracyTimeBin%d.mat',sequence_type,i)),'shuffle_accuracy');

    clear data_tmp
end


        
            
            
