# Supplementary material for: Mice employ a bait-and-switch escape mechanism to de-escalate social conflict
Source: PLoS Biol. 2024 Oct 15;22(10):e3002496. doi: 10.1371/journal.pbio.3002496 (PMC11479765; doi:10.1371/journal.pbio.3002496)
Supplement: S1 Code — (ZIP) [file pbio.3002496.s011.zip › S1_Code/script_classifierfigures_pertimebin.m]

%%load in three accuracy structures and make a good beeswarm plot 
%vertical and horizontal modes 

%%data to load 
%%make this for each timebin 
clear all 
clc 
close all

% load(fullfile('Z:/Analyses/Rachel/SecondSIAnalyses/NEWBehaviorOutcomes/RealAccuracyAllExamples.mat')); 
% %real total accuracy 
% load(fullfile('Z:/Analyses/Rachel/SecondSIAnalyses/NEWBehaviorOutcomes/SubSampleAccuracy.mat')); 
% %subsample_total_accuracy 
% load(fullfile('Z:/Analyses/Rachel/SecondSIAnalyses/NEWBehaviorOutcomes/ShuffleAccuracy.mat'))
% %shuffle_total_accuracy 
% save_dir = fullfile('Z:/Analyses/Rachel/SecondSIAnalyses/NEWBehaviorOutcomes'); 
% load(fullfile('Z:/Analyses/Rachel/ControlAnalyses-SocialDynamics/Fig3Shuffle/AGGAccuracyValues/AGGRealAccuracy.mat')); 
% load(fullfile('Z:/Analyses/Rachel/ControlAnalyses-SocialDynamics/Fig3Shuffle/AGGAccuracyValues/AGGSampleSizeControl.mat')); 
% load(fullfile('Z:/Analyses/Rachel/ControlAnalyses-SocialDynamics/Fig3Shuffle/AGGAccuracyValues/AGGShuffleAccuracy.mat')); 
% save_dir = fullfile('Z:/Analyses/Rachel/ControlAnalyses-SocialDynamics/Fig3Shuffle'); 
sequence_type = 'AGG';
base_dir = fullfile('Z:/Analyses/Rachel/NewTemporalProportion-SocialDynamics/Decoding/WithinTimeBin',sprintf('%sAccuracy',sequence_type)); 
% 
% load(fullfile('Z:/Analyses/Rachel/NewTemporalProportion-SocialDynamics/Decoding',sprintf('%sAccuracy',sequence_type),sprintf('%sRealAccuracy.mat',sequence_type))); 
% load(fullfile('Z:/Analyses/Rachel/NewTemporalProportion-SocialDynamics/Decoding',sprintf('%sAccuracy',sequence_type),sprintf('%sSampleSizeControl.mat',sequence_type))); 
% load(fullfile('Z:/Analyses/Rachel/NewTemporalProportion-SocialDynamics/Decoding',sprintf('%sAccuracy',sequence_type),sprintf('%sShuffleAccuracy.mat',sequence_type))); 
%%start witih 0.5 and add 2 
count = 0.5; 

% save_dir = fullfile(base_dir,'Figures');
% if ~isdir(save_dir)
%     mkdir(save_dir)
% end

save_dir = fullfile('Z:/Analyses/Rachel/NewTemporalProportion-SocialDynamics/Decoding/WithinTimeBin/EditFigures',sprintf('%sFigs',sequence_type)); 
if ~isdir(save_dir)
    mkdir(save_dir)
end


figure('color','w','Position',[379.8 603.4 331.2 152]) %should match the josh plot 
hold on
%real data plot 
for i = 1:5
    load(fullfile(base_dir,sprintf('%sRealAccuracyTimeBin%d',sequence_type,i))); %loads in the data 
    data1 = real_accuracy; %double check that this is what it loads in as 
    data1_marker = ones(1000,1); 
    data1_marker(:,1) = count;
    scatter(data1_marker,data1,15,'jitter','on','jitterAmount',0.5,'Marker','o','MarkerFaceColor','k','MarkerEdgeColor','none')
    tmp1 = nanmean(data1)+nanstd(data1); 
    tmp2 = nanmean(data1)-nanstd(data1); 
    count2 = count - 0.8; 
    count3 = count + 0.8; 
    count4 = count - 0.9; 
    count5 = count + 0.9; 
    v = [count2 tmp2; count3 tmp2; count3 tmp1; count2 tmp1]; %minus .8 + .8
    f = [1 2 3 4];
    patch('Faces',f,'Vertices',v,'FaceColor','r','EdgeColor','none')
    line([count4 count5],[nanmean(data1) nanmean(data1)],'Color','k','LineWidth',1)%minus .9 + .9 
    count = count+2;
end
set(gca,'xlim',[-1 10])
set(gca,'xtick',[0.5 2.5 4.5 6.5 8.5])
% set(gca,'xticklabels',)
% set(gca,'xticklabels',{'Real Accuracy';'Sample Match Control';'Shuffle Control'}); 
set(gca,'ylim',[0 1]) %see if we need to do this 
foo = xlim
line([foo(1) foo(2)],[0.5 0.5],'Color','r')
title(sprintf('Real Accuracy - %s',sequence_type)); 
fn = 'real_accuracyallbins.jpg';
fn2 = 'real_accuracyallbins.epsc';
fn3 = 'real_accuracyallbins.svg';
saveas(gcf,fullfile(save_dir,fn)); 
saveas(gcf,fullfile(save_dir,fn2)); 
saveas(gcf,fullfile(save_dir,fn3)); 


%%do same thing for subsample control 
figure('color','w','Position',[379.8 603.4 331.2 152]) %should match the josh plot 
hold on
%real data plot 
count = 0.5; 
for i = 1:5
    load(fullfile(base_dir,sprintf('%sSampleSizeControlTimeBin%d',sequence_type,i))); %loads in the data 
    data1 = subsample_accuracy; %double check that this is what it loads in as 
    data1_marker = ones(1000,1); 
    data1_marker(:,1) = count;
    scatter(data1_marker,data1,15,'jitter','on','jitterAmount',0.5,'Marker','o','MarkerFaceColor','k','MarkerEdgeColor','none')
    tmp1 = nanmean(data1)+nanstd(data1); 
    tmp2 = nanmean(data1)-nanstd(data1); 
    count2 = count - 0.8; 
    count3 = count + 0.8; 
    count4 = count - 0.9; 
    count5 = count + 0.9; 
    v = [count2 tmp2; count3 tmp2; count3 tmp1; count2 tmp1]; %minus .8 + .8
    f = [1 2 3 4];
    patch('Faces',f,'Vertices',v,'FaceColor','r','EdgeColor','none')
    line([count4 count5],[nanmean(data1) nanmean(data1)],'Color','r','LineWidth',2)%minus .9 + .9 
    count = count+2;
end
set(gca,'xlim',[-1 10])
set(gca,'xtick',[0.5 2.5 4.5 6.5 8.5])
% set(gca,'xticklabels',)
% set(gca,'xticklabels',{'Real Accuracy';'Sample Match Control';'Shuffle Control'}); 
set(gca,'ylim',[0 1]) %see if we need to do this 
foo = xlim
line([foo(1) foo(2)],[0.5 0.5],'Color','r')
title(sprintf('samplesize control - %s',sequence_type)); 
fn = 'samplesize_accuracyallbins.jpg';
fn2 = 'samplesize_accuracyallbins.epsc';
fn3 = 'samplesize_accuracyallbins.svg';
saveas(gcf,fullfile(save_dir,fn)); 
saveas(gcf,fullfile(save_dir,fn2)); 
saveas(gcf,fullfile(save_dir,fn3)); 

%%do same thing for subsample control 
figure('color','w','Position',[379.8 603.4 331.2 152]) %should match the josh plot 
hold on
%real data plot 
count = 0.5; 
for i = 1:5
    load(fullfile(base_dir,sprintf('%sShuffleAccuracyTimeBin%d',sequence_type,i))); %loads in the data 
    data1 = subsample_accuracy; %double check that this is what it loads in as 
    data1_marker = ones(1000,1); 
    data1_marker(:,1) = count;
    scatter(data1_marker,data1,15,'jitter','on','jitterAmount',0.5,'Marker','o','MarkerFaceColor','k','MarkerEdgeColor','none')
    tmp1 = nanmean(data1)+nanstd(data1); 
    tmp2 = nanmean(data1)-nanstd(data1); 
    count2 = count - 0.8; 
    count3 = count + 0.8; 
    count4 = count - 0.9; 
    count5 = count + 0.9; 
    v = [count2 tmp2; count3 tmp2; count3 tmp1; count2 tmp1]; %minus .8 + .8
    f = [1 2 3 4];
    patch('Faces',f,'Vertices',v,'FaceColor','r','EdgeColor','none')
    line([count4 count5],[nanmean(data1) nanmean(data1)],'Color','r','LineWidth',2)%minus .9 + .9 
    count = count+2;
end
set(gca,'xlim',[-1 10])
set(gca,'xtick',[0.5 2.5 4.5 6.5 8.5])
% set(gca,'xticklabels',)
% set(gca,'xticklabels',{'Real Accuracy';'Sample Match Control';'Shuffle Control'}); 
set(gca,'ylim',[0 1]) %see if we need to do this 
foo = xlim
line([foo(1) foo(2)],[0.5 0.5],'Color','r')
title(sprintf('shuffle accuracy - %s',sequence_type)); 
fn = 'shuffle_accuracyallbins.jpg';
fn2 = 'shuffle_accuracyallbins.epsc';
fn3 = 'shuffle_accuracyallbins.svg';
saveas(gcf,fullfile(save_dir,fn)); 
saveas(gcf,fullfile(save_dir,fn2)); 
saveas(gcf,fullfile(save_dir,fn3)); 
