# Supplementary material for: Mice employ a bait-and-switch escape mechanism to de-escalate social conflict
Source: PLoS Biol. 2024 Oct 15;22(10):e3002496. doi: 10.1371/journal.pbio.3002496 (PMC11479765; doi:10.1371/journal.pbio.3002496)
Supplement: S1 Code — (ZIP) [file pbio.3002496.s011.zip › S1_Code/script_determineinitiatorproportion.m]

%%make initiation index for examples 
%%and get proportion of initaitions for just males and females (like that
%%is in supplemental figure) 

clear all 
clc 
close all 

%%index value would be to find the examples with a male or female and do
%%male initiation-female initiation/male initiation+female initiatoin 

User = 'Dan';
if strcmp(User,'Dan')
    Directory = dir(fullfile('Z:/Analyses/JAABA_data/DanVids')); 
elseif strcmp(User,'Rachel')
    Directory = dir(fullfile('Z:/Analyses/JAABA_data/Rachel/Dominance')); 
end

Directory = Directory(3:end); 
for i = 1:length(Directory)
    tmp = Directory(i).name; 
    DateStr{i,1}=tmp(1:8); 
end
%preallocating 
num_experiments = length(DateStr); 
speed_threshold = 0.7; 
initiation_indices = NaN(num_experiments,2); %aggressor example indices, aggressed examples indices 
overall_props = NaN(num_experiments,4); %male aggressor, female aggressor, male aggressed, female aggressed 
%use scores_and_indices_all for sorting 
for k = 1:length(DateStr)
    date_str = char(DateStr{k});
    [voc_data,SI_M1M2,SI_M1F1,SI_M1F2,SI_M2F1,SI_M2F2,SI_F1F2,Fight,Fled_From,MCM,MCF,Flee,FApproach,MApproach,FInvestigate,MInvestigate,FemaleFlee] = fn_load_everything_to_make_life_easier(User,date_str);
    [scores_and_indices]=fn_calculate_dom_index_individual_mice_right_version(MCM,Fled_From);
    
    scores_and_indices_all(k,:) = scores_and_indices;
    
    output_dom_tmp = fn_make_dom_output_from_chases_and_flees(MCM,Fled_From);
    %     output_dom_tmp_all = cat(1,output_dom_tmp_all,output_dom_tmp); %for mouse ID shuffle
    
    output_dom_now = output_dom_tmp(:,1:4);
    real_data = 'yes';
    [all_data] = fn_build_SIAGG_matrix(output_dom_tmp,SI_M1F1,SI_M1F2,SI_M2F1,SI_M2F2,real_data);
    load(fullfile('Z:/Analyses/Rachel/SocialInitiationData/DanData/SpeedThreshold.07',sprintf('%s',date_str),'InitiationData.mat'));
    %%Neuuebel Lab specific file - avaliable upon request 
    
    %column 1 = start frame
    %column 2 = end frame 
    %column 3 = frame difference between when piercing happen. if it's 0,
    %they would have pierced around same time, etc. 
    %column 4 = who did it based on old criteria 
    %column 5 = avg male speed
    %column = avg female speed 
    %colum 7 = who did it (1 = male; 2 = female; 3 = mutual 
    %the speed threshold is for looking at who moved faster, used htat as
    %criteria at one point
%     total_aggressor = 0; %just inclulding if it's assigned to one fo them 
%     total_aggressed = 0; %don't need this because can just calculate that
%     way 
%exclude mutual initiation examples 
%exclude unassigned examples 
    m_aggressor = 0; 
    f_aggressed = 0; 
    m_aggressed = 0; 
    f_aggressor = 0; 
    the_end = ((size(all_data,1))-1); 

    for i = 1:the_end %loop through data and determine initiator from structure 
        if all_data(i,5) == 8
            if all_data(i+1,5) == 9 
                start_frame = all_data(i+1,1); 
                end_frame = all_data(i+1,2); 
                aggressor = all_data(i,3); 
                aggressed = all_data(i,4); 
                
                if all_data(i+1,3) == 1 & all_data(i+1,4) == 3 %M1 F1 
                    tmp_data = initiation_data.M1F1; 
                elseif all_data(i+1,3) == 1 & all_data(i+1,4) == 4 %M1 F2
                    tmp_data = initiation_data.M1F2; 
                elseif all_data(i+1,3) == 2 & all_data(i+1,4) == 3 %M2 F1 
                    tmp_data = initiation_data.M2F1; 
                elseif all_data(i+1,3) == 2 & all_data(i+1,4) == 4
                    tmp_data = initiation_data.M2F2; 
                end
                example_loc = find(tmp_data(:,1) == start_frame & tmp_data(:,2)==end_frame)
                example = tmp_data(example_loc,1:7,:); 
                if all_data(i+1,3) == aggressor 
                    if example(1,7) == 1%male 
                        m_aggressor = m_aggressor+1; 
                    elseif example(1,7) == 2
                        f_aggressor = f_aggressor+1; 
                    end
                elseif all_data(i+1,3) == aggressed
                    if example(1,7) == 1
                        m_aggressed = m_aggressed+1; 
                    elseif example(1,7) == 2
                        f_aggressed = f_aggressed+1; 
                    end
                end
                clear example example_loc 
            else
                continue
            end
        else
            continue
        end
    end
clear all_data initiation_data 
overall_props(k,1) = m_aggressor/(m_aggressor+f_aggressor); %5P 
overall_props(k,2) = f_aggressor/(f_aggressor+m_aggressor); %5P
overall_props(k,3) = m_aggressed/(m_aggressed+f_aggressed); %5Q
overall_props(k,4) = f_aggressed/(f_aggressed+m_aggressed); %5Q
initiation_indices(k,1) = (m_aggressor-f_aggressor)/(m_aggressor+f_aggressor); 
%more positive means that male did more, negative means that female did
%more %included in supplmeental figure 
initiation_indices(k,2) = (m_aggressed-f_aggressed)/(m_aggressed+f_aggressed); %included in supplemental figure 
end

                        
                    
