# Supplementary material for: Mice employ a bait-and-switch escape mechanism to de-escalate social conflict
Source: PLoS Biol. 2024 Oct 15;22(10):e3002496. doi: 10.1371/journal.pbio.3002496 (PMC11479765; doi:10.1371/journal.pbio.3002496)
Supplement: S1 Code — (ZIP) [file pbio.3002496.s011.zip › S1_Code/script_determinestates.m]

%%calcualting time in states/time spent engaging in aggressive behaviors 
%%number of aggressive behaviors 
%%duration of aggressive behaviors 
%%number of MF Social interactions 
%%number of times in submissive state 

%in general, the terms "alpha","beta", "overall dom", "overall sub", "dom", "sub" are
%used relatively interchangeably throughout the scripts. alpha,dom and overall
%dom refer to the same mouse (overall dominant) while beta,sub and overall sub
%refer to the same mouse (overall subordinate). the overall dominant can be in a submissive
%state, just as the overall subordinate mouse can be a dominant state, but
%these categorical designations depend on the total number of behaviors
%performed by mice throughout a 5-hour behavioral recording. in the dataset
%presented in the Clein et al manuscript, each recording had a mouse that
%engaged in more aggressive behaviors than the other, and so we were able to use binary labels,  but this may not be
%the case across experiments and the criteria for "overall dom" or "overall
%sub" could be refined. 

clear all 
clc 
close all 
modpath 
%%specific to neuneubel lab storage guidelines 
User = 'Dan'; 
if strcmp(User,'Dan')
    Directory = dir(fullfile('Z:/Analyses/JAABA_data/DanVids'));
end
Directory = Directory(3:end); 
for i = 1:length(Directory)
    tmp = Directory(i).name;
    DateStr{i,1}=tmp(1:8);
end
%%median duration needs to be converted to seconds (divide by 30)
num_experiments = length(DateStr); 
total_frames = 540000; 

dom_color = [0 0 0]./255; %for plotting 
sub_color = [100 100 100]./255; 
dur_SI = NaN(num_experiments,3); 
num_agg = NaN(num_experiments,3); %dom,sub
dur_agg = NaN(num_experiments,3); %total duration they're hte aggressor 
num_SI = NaN(num_experiments,3); %number of social interactions (based on mouse status)
% num_state = NaN(num_experiments,3); 
% %the third column in each row is the aggression index - calculated in order
% %to sort the experiments. 
med_SI = NaN(num_experiments,3); %median duration of SIs 

state_info = NaN(num_experiments,6); 
%column 1 = time dominant in submissive state 
%column 2 = time subordinate in submissive state 
%column 3 = time in no state 
%column 4 = number of times alpha in submissive state 
%column 5 = number of times beta in submssive state 
%column 6 = list of aggression scores for sorting by score 
for i = 1:length(DateStr) %%step through each experiment 
    date_str = char(DateStr{i});
    [voc_data,SI_M1M2,SI_M1F1,SI_M1F2,SI_M2F1,SI_M2F2,SI_F1F2,Fight,Fled_From,MCM,MCF,Flee,FApproach,MApproach,FInvestigate,MInvestigate,FemaleFlee] = fn_load_everything_to_make_life_easier(User,date_str);
    output_dom_tmp = fn_make_dom_output_from_chases_and_flees(MCM,Fled_From);
    output_dom_now = output_dom_tmp(:,1:4);
    m1dom_tmp = numel(find(output_dom_tmp(:,4)==1));
    m2dom_tmp = numel(find(output_dom_tmp(:,4)==2));
    if m1dom_tmp > m2dom_tmp
        alpha = 1;
        beta = 2;
    elseif m2dom_tmp > m1dom_tmp
        alpha = 2;
        beta = 1;
    end
    
    if alpha == 1
        dom_SI = [SI_M1F1;SI_M1F2]; %all SIs
        sub_SI = [SI_M2F1;SI_M2F2];
    elseif alpha == 2
        dom_SI = [SI_M2F1;SI_M2F2];
        sub_SI = [SI_M1F1;SI_M1F2];
    end
    num_SI(i,1) = size(dom_SI,1); 
    num_SI(i,2) = size(sub_SI,1); 
    num_SI(i,3) = abs(m1dom_tmp-m2dom_tmp)/(m1dom_tmp+m2dom_tmp);
    dur_SI(i,1) = sum(dom_SI(:,1))/total_frames; %proportion of time spent engaging in social interactions 
    %the first column of the SI structure is duration 
    dur_SI(i,2) = sum(sub_SI(:,1))/total_frames; %the first column in this structure provides the duration of all social interactions 
    med_SI(i,1) = nanmedian(dom_SI(:,1)); 
    med_SI(i,2) = nanmedian(sub_SI(:,1)); 
    
    %%count number of times in a submissive state 
    event_num = 0; 
    start = 1; 
    where_alpha = find(output_dom_tmp(:,4)==alpha);
    where_beta = find(output_dom_tmp(:,4)==beta);
    num_alpha_agg = length(where_alpha);
    num_beta_agg = length(where_beta);
    %can use this out structure to also get the lenght of states, etc. 
    %correspond to the behaviors in the list 
    %2nd column is the first behavior in that state, third column is the
    %last behavior in that state (goes back to the agg list) 
    %this part of the script makes a list of each state for the "alpha"
    %male
    
    all_states = zeros(1,total_frames);
    
    changes = diff(output_dom_tmp(:,4)); %where the change occurs

    loc_changes = find(changes~=0);
    loc_changes = [0;loc_changes]
    loc_changes = loc_changes+1;
    state_list = NaN(size(loc_changes,1),3);
    
    for j = 1:(size(loc_changes,1)-1)%
        spot = loc_changes(j); %times where the aggressor changes - indicates a state change 
        spot2 = loc_changes(j+1); %next time - tells you the length of the state 
        start = output_dom_tmp(spot,2); %if j == 1, this value should be equal to the output_dom_tmp(1,3)
        end_spot = output_dom_tmp(spot2,2)-1; 
        aggressor = output_dom_tmp(spot,4); %identity of mouse in the aggressive state 
        state_list(j,:) = [start end_spot aggressor];
    end
    
    state_list(end,:) = [state_list(end-1,2)+1 total_frames output_dom_tmp(end,4)]; %should be the last one because it's the last one in the list
    state_info(i,3) = (size([1:state_list(1,1)],2)-1)/total_frames; %time without a state - start from 1 and then go to the first aggressive behavior in the list - typically a very small value 
    alpha_loc = find(state_list(:,3)==beta); %times when alpha is in sumissive state; if one mouse is an aggressive state, the other mouse is in a submissive state, unless there hasn't been an aggressive behavior yet (at the beginning of the recording) 
    %this finds "beta" because this is counting the number of submissive
    %states, but state_list is a list of aggressive states. 
    alpha_states = state_list(alpha_loc,1:3);
    alpha_durs = sum(alpha_states(:,2)-alpha_states(:,1));
    state_info(i,1) = alpha_durs/total_frames;
    
    beta_loc = find(state_list(:,3)==alpha); %times when beta is in submissive state
    beta_states = state_list(beta_loc,1:3);
    beta_durs = sum(beta_states(:,2)-beta_states(:,1));
    state_info(i,2) = beta_durs/total_frames;
    
    state_info(i,4) = size(alpha_states,1); %number of events where alpha is in a submissive state 
    state_info(i,5) = size(beta_states,1); %number of events where beta is in a submssive state 

    %get total time spent acting aggressively, relative to total duration
    %of aggressive behavior 
    alpha_bhx_loc = find(output_dom_tmp(:,4)==alpha);
    beta_bhx_loc = find(output_dom_tmp(:,4)==beta); 
    alpha_bhx = output_dom_tmp(alpha_bhx_loc,1:4); 
    beta_bhx = output_dom_tmp(beta_bhx_loc,1:4); 
    
    dur_agg(i,1) = sum((alpha_bhx(:,3)-alpha_bhx(:,2)))/sum((output_dom_tmp(:,3)-output_dom_tmp(:,2))); 
    dur_agg(i,2) = sum((beta_bhx(:,3)-beta_bhx(:,2)))/sum((output_dom_tmp(:,3)-output_dom_tmp(:,2))); 
    dur_agg(i,3) = abs(m1dom_tmp-m2dom_tmp)/(m1dom_tmp+m2dom_tmp); %for sorting 

    med_SI(i,3) = abs(m1dom_tmp-m2dom_tmp)/(m1dom_tmp+m2dom_tmp); %for sorting 
    clear m1dom_tmp m2dom_tmp
    clear alpha_bhx_loc alpha_bhx beta_bhx_loc beta_bhx 
% 
end

sorted_data = sortrows(med_SI,3); %can put in whatever variable you want to sort 


% %%make plots 
% colors(1,:) = dom_color; 
% colors(2,:) = sub_color; 
% fillcolor = colors; 
% data{1,1} = num_state(:,1); 
% data{1,2} = num_state(:,2); 
% plot_shapes = {'o';'o'}; 
% vars.x = 'Animal'; 
% vars.y = 'Number of Submissive States'; 
% BehaviorTitle = 'Number of Times in Submissive State'; 
% data_labels_new = {'Overall Dom';'Overall Sub'}; 
% save_dir = fullfile('Z:/Analyses/Rachel/ControlAnalyses-SocialDynamics/ExtraFig2'); 
% if ~isdir(save_dir)
%     mkdir(save_dir)
% end
% fn_joshplotlineplot_combined(data,save_dir,fillcolor,vars,data_labels_new,plot_shapes,BehaviorTitle,num_experiments)
% 
