# Supplementary material for: Mice employ a bait-and-switch escape mechanism to de-escalate social conflict
Source: PLoS Biol. 2024 Oct 15;22(10):e3002496. doi: 10.1371/journal.pbio.3002496 (PMC11479765; doi:10.1371/journal.pbio.3002496)
Supplement: S1 Code — (ZIP) [file pbio.3002496.s011.zip › S1_Code/script_extract_fights_from_JAABA_output.m]

%relating male triggered m-f vocal interaction to chase events
clc
clear
close all

fc = 250000;

User_name = 'Dan';
behavior_name = 'Fight';
date_str = '12182015';

vfc = 30; %frames/sec (video sampling rate)

min_dur = 30; %frames
min_interval = 10; %frames
score_threshold = 1.5;
min_distance = 5; %cm
speed_threshold = 0.075;

mice_of_interest = 1:2;
if ismac==1
    platform_type = 1;
elseif ispc == 1
    platform_type = 2;
elseif isunix == 1
    platform_type = 3;
end

scores_fname = fullfile('Z:','Analyses',User_name,'Scores',behavior_name,sprintf('%s.mat',date_str));%this might need to be changed!!!!

track_fname = ['Y:\Data\Dan\' date_str '\Output\Video\Motr\MotrTest_C_1\Results\Tracks\Test_C_1_tracks.mat'];
conversion_fname = ['Y:\Data\Dan\' date_str '\Output\Muse\meters_2_pixels.mat'];

events = assign_jaaba_fight_output_jpn(scores_fname,track_fname,conversion_fname,min_dur,min_interval,score_threshold,min_distance,vfc);
list = fn_create_fight_list(events,mice_of_interest,min_distance);
%         track_fn2 = sprintf('Test_%s_1.mat',let_str{1,dsn});
%         [m1,m2,m3,m4] = load_track_file_jpn(track_fn2,video_sample_rate,meters_2_pixels);

remove_bad = isnan(list(:,1));
list(remove_bad,:) = [];

remove_slow = find(list(:,7)<speed_threshold);
list(remove_slow,:)=[];

date_str_vector = cell(size(list,1),1);
for i = 1:size(list,1)
    date_str_vector{i,1} = date_str;
end

fn = fullfile('Z:\Analyses\Dan\Classifer_Output',sprintf('%s_%s_Classifier_Output_%s.xlsx',behavior_name,date_str,date))
xlswrite(fn,date_str_vector,sprintf('A1:A%d',size(list,1)))
xlswrite(fn,list,sprintf('B1:H%d',size(list,1)))

% event_isi = list(2:end,1)-list(1:end-1,2);
% hist(event_isi)
% hist(event_isi,0:50:max(event_isi))
% hist(event_isi,0:20:max(event_isi))
% event_dur = list(:,2)-list(:,1);
