# Supplementary material for: Mice employ a bait-and-switch escape mechanism to de-escalate social conflict
Source: PLoS Biol. 2024 Oct 15;22(10):e3002496. doi: 10.1371/journal.pbio.3002496 (PMC11479765; doi:10.1371/journal.pbio.3002496)
Supplement: S1 Code — (ZIP) [file pbio.3002496.s011.zip › S1_Code/script_extract_flee_from_JAABA_output.m]

%oost processing JAABA flee events
clc
clear
close all

User_name = 'Dan';
behavior_name = 'Flee';
date_str = '12222015';

vfc = 30; %frames/sec

min_dur = 10; %frames
min_interval = 0; %frames
score_threshold = 0.7;
nearest_male_threshold = 0.08;

mice_fleeing = 1:2;
% mice_chased = 3:4;
mice_chased = 1:2;

scores_fname = fullfile('Z:','Analyses',User_name,'Scores',behavior_name,sprintf('%s.mat',date_str));%this might need to be changed!!!!

track_fname = fullfile('Y:\Data', User_name, date_str, 'Output\Video\Motr\MotrTest_C_1\Results\Tracks\Test_C_1_tracks.mat');
conversion_fname = fullfile('Y:\Data', User_name, date_str, '\Output\Muse\meters_2_pixels.mat');

clear list

events = assign_jaaba_flee_output_jpn(scores_fname,track_fname,conversion_fname,min_dur,min_interval,vfc);
%         events = assign_jaaba_fight_output_jpn(scores_fname,track_fname,conversion_fname,min_dur,min_interval,score_threshold);
list = fn_create_flee_list(events,mice_fleeing);

remove_bad = isnan(list(:,1));
list(remove_bad,:) = [];

remove_low_score = find(list(:,4)<score_threshold);
list(remove_low_score,:)=[];

remove_far_male = find(list(:,11)>nearest_male_threshold);
list(remove_far_male,:)=[];

date_str_vector = cell(size(list,1),1);
for i = 1:size(list,1)
    date_str_vector{i,1} = date_str;
end

save_dir = fullfile('Z:','Analyses',User_name,'Classifer_Output');
if isdir(save_dir)==0
    mkdir(save_dir)
end
fn = fullfile(save_dir,sprintf('%s_%s_Classifier_Output_%s.xlsx',behavior_name,date_str,date))
xlswrite(fn,date_str_vector,sprintf('A1:A%d',size(list,1)))
xlswrite(fn,list,sprintf('B1:M%d',size(list,1)))
