# Supplementary material for: Mice employ a bait-and-switch escape mechanism to de-escalate social conflict
Source: PLoS Biol. 2024 Oct 15;22(10):e3002496. doi: 10.1371/journal.pbio.3002496 (PMC11479765; doi:10.1371/journal.pbio.3002496)
Supplement: S1 Code — (ZIP) [file pbio.3002496.s011.zip › S1_Code/script_extract_male_investigate_from_JAABA_output.m]

%relating male triggered m-f vocal interaction to approach events
clc
clear
close all
modpath

User_name = 'Megan';
behavior_name = 'rachel_investigate_project';
behavior_name_output = 'Male_Investigate';
scores_name = 'scores_rachel_investigate_project';

vfc = 30; %frames/sec

min_dur = 4;%5; %frames
min_interval = 10;%10; %frames
min_group_distance = 0.08; %cm
distance_within = 2.0; %distance_within cm
score_threshold = .11;
high_speed_threshold = .19;
low_speed_threshold = .015;
dist_threshold = .04;


mice_approaching = 1:2;%male mice 
mice_approached = 1:4;%all mice

%change to be more sure maybe some version of dir doesn't list . and .. as
%the first and second fields

Directory1 = dir(fullfile('Z:\Analyses\JAABA_data\Megan\JaabaVideos\Cacn\Aut'));
Directory1 = Directory1(3:end);
Directory2 = dir(fullfile('Z:\Analyses\JAABA_data\Megan\JaabaVideos\Cacn\WT'));
Directory2 = Directory2(3:end);

for i = 1:length(Directory1);
    tmp = Directory1(i).name;
    DateStr1{i,1} = tmp(1:8);
end
for j = 1:length(Directory2);
    tmp = Directory2(j).name;
    DateStr1{i+j,1} = tmp(1:8);
end

OutputDir1 = dir(fullfile('Z:\Analyses\Megan\Classifier_Output\5PercentFalsePos-OnlyPostConstruction', behavior_name_output, 'Het'));
OutputDir1 = OutputDir1(3:end);
OutputDir2 = dir(fullfile('Z:\Analyses\Megan\Classifier_Output\5PercentFalsePos-OnlyPostConstruction', behavior_name_output, 'WT'));
OutputDir2 = OutputDir2(3:end);

DateStr2 = {};
for i = 1:length(OutputDir1);
    tmp = OutputDir1(i).name;
    underscores = strfind(tmp, '_');
    DateStr2{i,1} = tmp(underscores(1)+1:underscores(2)-1);
end
for j = 1:length(OutputDir2);
    tmp = OutputDir2(j).name;
    underscores = strfind(tmp, '_');
    DateStr2{i+j,1} = tmp(underscores(1)+1:underscores(2)-1);
end

for i = 1:length(DateStr1)
    date_str = char(DateStr1{i});
    if ~isempty(DateStr2);
        idx = strfind(DateStr2, date_str);
        empties = cellfun('isempty', idx);
        idx(empties) = {NaN};
        vals = find([idx{:}] == 1);
        if length(vals) == 1
            continue
        end
    end

    try
        scores_fname = fullfile('Z:\Analyses\JAABA_data', User_name, 'JaabaVideos\Cacn\Aut', sprintf('%sMW', date_str), scores_name);
        s = load(scores_fname);
        allScores = s.allScores;
        clear s
    catch
        scores_fname = fullfile('Z:\Analyses\JAABA_data', User_name, 'JaabaVideos\Cacn\WT', sprintf('%sMW', date_str), scores_name);
        s = load(scores_fname);
        allScores = s.allScores;
        clear s
    end
    
    track_fname = fullfile('Y:\Data', User_name, date_str, 'Output\Video\Motr\MotrTest_C_1\Results\Tracks\Test_C_1_tracks.mat');
    conversion_fname = fullfile('Y:\Data', User_name, date_str, '\Output\Muse\meters_2_pixels.mat');  
    clear list
    
    events = assign_jaaba_investigate_output_jpn(allScores,track_fname,conversion_fname,min_dur,min_interval,vfc,min_group_distance,distance_within);
    list = fn_create_investitage_list(events,mice_approaching,mice_approached);
    
    remove_bad = isnan(list(:,1));
    list(remove_bad,:) = [];
    
    remove_low_score = find(list(:,6) < score_threshold);
    list(remove_low_score,:) = [];
    
    remove_too_fast = find(list(:,7) > high_speed_threshold);
    list(remove_too_fast,:) = [];
    
    remove_too_slow = find(list(:,7) < low_speed_threshold);
    list(remove_too_slow,:) = [];
    
    remove_too_close = find(list(:,5) < dist_threshold);
    list(remove_too_close,:) =[];
    
    %     remove_low_score = find(list(:,7) < score_threshold);
    %     list(remove_bad,:) = [];
    
    %         remove_low_speed = find(list(:,10)<speed_threshold);
    %         list(remove_low_speed,:)=[];
    %
    %         Dists_moved_towards = list(:,10)-list(:,11);
    %         remove_not_close_enough = find(Dists_moved_towards<dist_moved_towards);
    %         list(remove_not_close_enough,:)=[];
    
    date_str_vector = cell(size(list,1),1);
    for i = 1:size(list,1)
        date_str_vector{i,1} = date_str;
    end
    
    save_dir = fullfile('Z:','Analyses','Rachel','Classifier_Output');
    if isdir(save_dir)==0
        mkdir(save_dir)
    end
    fn = fullfile(save_dir,sprintf('%s_%s_Classifier_Output_%s.xlsx',behavior_name,date_str,date))
    xlswrite(fn,date_str_vector,sprintf('A1:A%d',size(list,1)))
    xlswrite(fn,list,sprintf('B1:H%d',size(list,1)))
    
    clear fn list *_fname date_str
end
