# Supplementary material for: Mice employ a bait-and-switch escape mechanism to de-escalate social conflict
Source: PLoS Biol. 2024 Oct 15;22(10):e3002496. doi: 10.1371/journal.pbio.3002496 (PMC11479765; doi:10.1371/journal.pbio.3002496)
Supplement: S1 Code — (ZIP) [file pbio.3002496.s011.zip › S1_Code/script_extract_male_male_chases_from_JAABA_output.m]

clc
clear
close all

% User_name = 'Megan';
% behavior_name = 'Male_follow';
% date_str = '01112016';

User_name = 'Dan';
behavior_name = 'Chase';
date_str = '01282016';

vfc = 30; %frames/sec

min_dur = 5; %frames
min_interval = 10; %frames
score_threshold = 0.5;
males_dist_threshold = 0.06;
female_dist_threshold = 0.15;

mice_chasing = 1:2;
% mice_chased = 3:4;
mice_chased = 1:2;

scores_fname = fullfile('Z:','Analyses',User_name,'Scores',behavior_name,sprintf('%s.mat',date_str));%this might need to be changed!!!!

track_fname = fullfile('Y:\Data', User_name, date_str, 'Output\Video\Motr\MotrTest_C_1\Results\Tracks\Test_C_1_tracks.mat');
conversion_fname = fullfile('Y:\Data', User_name, date_str, '\Output\Muse\meters_2_pixels.mat');
conrner_fname = fullfile('Y:\Data', User_name, date_str, '\Output\Muse\Test_C_1_mark_corners.mat');

clear list

events = assign_jaaba_male_male_chase_output_jpn(scores_fname,track_fname,conversion_fname,min_dur,min_interval,vfc,conrner_fname);
%         events = assign_jaaba_fight_output_jpn(scores_fname,track_fname,conversion_fname,min_dur,min_interval,score_threshold);
list = fn_create_male_male_chase_list(events,mice_chasing,mice_chased);

remove_bad = isnan(list(:,1));
list(remove_bad,:) = [];

remove_low_score = find(list(:,7)<score_threshold);
list(remove_low_score,:)=[];

remove_small_dist_males = find(list(:,6)<males_dist_threshold);
list(remove_small_dist_males,:)=[];

remove_multiple_mice = find(list(:,12)<female_dist_threshold);
list(remove_multiple_mice,:)=[];

date_str_vector = cell(size(list,1),1);
for i = 1:size(list,1)
    date_str_vector{i,1} = date_str;
end

save_dir = fullfile('Z:','Analyses',User_name,'Classifer_Output');
if isdir(save_dir)==0
    mkdir(save_dir)
end
fn = fullfile(save_dir,sprintf('%s_%s_Classifier_Output_%s.xlsx',behavior_name,date_str,date))
xlswrite(fn,date_str_vector,sprintf('A1:A%d',size(list,1)))
xlswrite(fn,list,sprintf('B1:M%d',size(list,1)))
