# Supplementary material for: Mice employ a bait-and-switch escape mechanism to de-escalate social conflict
Source: PLoS Biol. 2024 Oct 15;22(10):e3002496. doi: 10.1371/journal.pbio.3002496 (PMC11479765; doi:10.1371/journal.pbio.3002496)
Supplement: S1 Code — (ZIP) [file pbio.3002496.s011.zip › S1_Code/script_femaleproportionofevents.m]

%%find proportion of sequences interacting with either female rto address a
%%reviewer comment 
%want to show that female dominance status, etc. is likely not an important
%factor 
%after aggressive behviors, find total aggressor with female 1 and total
%aggresed with female 1 
%connect females 

clear all 
clc 
close all 

User = 'Dan'; 
if strcmp(User,'Dan')
    Directory = dir(fullfile('Z:/Analyses/JAABA_data/DanVids')); 
end
Directory = Directory(3:end); 
for i = 1:length(Directory)
    tmp = Directory(i).name; 
    DateStr{i,1}=tmp(1:8); 
end
num_experiments = length(DateStr);
aggressor_vals = NaN(num_experiments,2); %column 1 = feamle 1, column 2 = female 2 
aggressed_vals = NaN(num_experiments,2); 


for i = 1:length(DateStr)
    date_str = char(DateStr{i});

    [voc_data,SI_M1M2,SI_M1F1,SI_M1F2,SI_M2F1,SI_M2F2,SI_F1F2,Fight,Fled_From,MCM,MCF,Flee,FApproach,MApproach,FInvestigate,MInvestigate,FemaleFlee] = fn_load_everything_to_make_life_easier(User,date_str);
    [scores_and_indices]=fn_calculate_dom_index_individual_mice_right_version(MCM,Fled_From);
    output_dom_tmp = fn_make_dom_output_from_chases_and_flees(MCM,Fled_From);
    %     output_dom_tmp_all = cat(1,output_dom_tmp_all,output_dom_tmp); %for mouse ID shuffle
    all_scores(i,:) = scores_and_indices;
    output_dom_now = output_dom_tmp(:,1:4);
    if all_scores(i,1)>all_scores(i,2)
        alpha = 1;
        beta = 2;
    elseif all_scores(i,1) < all_scores(i,2)
        alpha = 2;
        beta = 1;
    end
    
    real_data = 'yes';
    [all_data] = fn_build_SIAGG_matrix(output_dom_tmp,SI_M1F1,SI_M1F2,SI_M2F1,SI_M2F2,real_data);
    aggressor_total = 0; 
    aggressed_total = 0; 
    aggressor_f1 = 0; 
    aggressed_f1 = 0; 
    aggressor_f2 = 0; 
    aggressed_f2 = 0; 
    the_end = ((size(all_data,1))-2); 
    %step through sequences and determine which female interacted with the
    %male 
    for k = 1:the_end 
        if all_data(k,5)==8
            aggressor_here = all_data(k,3); 
            aggressed_here = all_data(k,4); 
            if all_data(k+1,5) == 9 
                femaleSI = all_data(k+1,4); 
                maleSI = all_data(k+1,3); 
                if maleSI == aggressor_here
                    aggressor_total = aggressor_total+1; 
                    if femaleSI == 3
                        aggressor_f1 = aggressor_f1+1; 
                    elseif femaleSI == 4
                        aggressor_f2 = aggressor_f2+1; 
                    end
                elseif maleSI == aggressed_here
                    aggressed_total = aggressed_total+1; 
                    if femaleSI == 3
                        aggressed_f1 = aggressed_f1+1; 
                    elseif femaleSI == 4
                        aggressed_f2 = aggressed_f2+1; 
                    end
                end
            else
                continue
            end
        else
            continue
        end
    end
    aggressor_vals(i,:) = [(aggressor_f1/aggressor_total) (aggressor_f2/aggressor_total)]; %relative to total number of aggressor interactions 
    aggressed_vals(i,:) = [(aggressed_f1/aggressed_total) (aggressed_f2/aggressed_total)]; %relative to total number of aggressed interactions 
    clear all_data 
end

% %make connected josh plot for each - plots shown in figure 
% aggressor_color = [230 105 85]./255; 
% aggressed_color  = [4 90 250]./255; 
% f1_color = [246 20 68]./255; 
% f2_color = [205 92 92]./255; 
% 
% data{1,1} = aggressor_vals(:,1); 
% data{1,2} = aggressor_vals(:,2); 
% colors(1,:) = f1_color; 
% colors(2,:) = f2_color; 
% fillcolor = colors; 
% plot_shapes = {'o';'o'}; 
% vars.x = 'Female ID'; 
% vars.y = 'Proportion'; 
% BehaviorTitle = 'Aggressor Proportion'; 
% data_labels_new = {'F1';'F2'}; 
% fn_joshplotlineplot_combined(data,save_dir,fillcolor,vars,data_labels_new,plot_shapes,BehaviorTitle,num_experiments)
% 
% data{1,1} = aggressed_vals(:,1); 
% data{1,2} = aggressed_vals(:,2); 
% colors(1,:) = f1_color; 
% colors(2,:) = f2_color; 
% plot_shapes = {'o';'o'}; 
% fillcolor = colors; 
% vars.x = 'Female ID'; 
% vars.y = 'Proportion'; 
% BehaviorTitle = 'Aggressed Proportion'; 
% data_labels_new = {'F1';'F2'}; 
% fn_joshplotlineplot_combined(data,save_dir,fillcolor,vars,data_labels_new,plot_shapes,BehaviorTitle,num_experiments)
% 
% 

    
