# Supplementary material for: Mice employ a bait-and-switch escape mechanism to de-escalate social conflict
Source: PLoS Biol. 2024 Oct 15;22(10):e3002496. doi: 10.1371/journal.pbio.3002496 (PMC11479765; doi:10.1371/journal.pbio.3002496)
Supplement: S1 Code — (ZIP) [file pbio.3002496.s011.zip › S1_Code/script_forAGGsequence.m]

clear all 
clc 
close all 

User = 'Dan'; 
if strcmp(User,'Dan')
    Directory = dir(fullfile('Z:/Analyses/JAABA_data/DanVids')); 
end
Directory = Directory(3:end); 
for i = 1:length(Directory)
    tmp = Directory(i).name; 
    DateStr{i,1}=tmp(1:8); 
end
num_experiments = length(DateStr);

instances_num = NaN(num_experiments,2); 
latency_med = NaN(num_experiments,2);
dur_med = NaN(num_experiments,2); 
% save_dir = fullfile('Z:/Analyses/Rachel/ControlAnalyses-SocialDynamics/UpdatedFigs/LatDur'); 
% if ~isdir(save_dir)
%     mkdir(save_dir)
% end
agg_sequences = []; %for building a matrix 
all_scores = NaN(num_experiments,3); %for sorting the data by aggression score 
for i = 1:length(DateStr)
    date_str = char(DateStr{i});
    [voc_data,SI_M1M2,SI_M1F1,SI_M1F2,SI_M2F1,SI_M2F2,SI_F1F2,Fight,Fled_From,MCM,MCF,Flee,FApproach,MApproach,FInvestigate,MInvestigate,FemaleFlee] = fn_load_everything_to_make_life_easier(User,date_str);
    [scores_and_indices]=fn_calculate_dom_index_individual_mice_right_version(MCM,Fled_From);
    output_dom_tmp = fn_make_dom_output_from_chases_and_flees(MCM,Fled_From);
    %     output_dom_tmp_all = cat(1,output_dom_tmp_all,output_dom_tmp); %for mouse ID shuffle
    all_scores(i,:) = scores_and_indices; %for sorting the data 
    output_dom_now = output_dom_tmp(:,1:4);
    if all_scores(i,1)>all_scores(i,2)
        alpha = 1; 
        beta = 2; 
    elseif all_scores(i,1) < all_scores(i,2)
        alpha = 2; 
        beta = 1; 
    end
    
    real_data = 'yes';
    [all_data] = fn_build_SIAGG_matrix(output_dom_tmp,SI_M1F1,SI_M1F2,SI_M2F1,SI_M2F2,real_data);
    %builds a matrix of AGGs and SIs and labels appropriately for the for
    %loop 
    aggressor = 0; 
    aggressed = 0; 
    all_sequences = []; 
    a_lat = []; 
    A_lat = []; 
    a_dur = []; 
    A_dur = []; 
    the_end = ((size(all_data,1))-2); %stops at this point to include 2 SIs after the AGG 
    for k = 1:the_end
        %loop through all data 
        if all_data(k,5) == 8 %find aggressive encounters 
            aggressor_here = all_data(k,3); 
            aggressed_here = all_data(k,4); 
            if all_data(k+1,5)==9 %see if the next behavior is a social interaction, if not, skip it 
                lat_tmp = all_data(k+1,1)-all_data(k,2); 
                tmp_dur = all_data(k+1,2)-all_data(k+1,1); 
                if aggressor_here == all_data(k+1,3) %do this if the partner was an aggressor 
                    aggressor = aggressor+1;
                    A_lat = cat(1,A_lat,lat_tmp);
                    A_dur = cat(1,A_dur,tmp_dur);
                    if aggressor_here == alpha %sorting this in case we wanted to look at individiual identity 
                        type = 1; %alpha aggressor
                    elseif aggressor_here == beta
                        type = 3; %beta aggressor
                    end
                elseif aggressed_here == all_data(k+1,3)
                    aggressed = aggressed+1;
                    a_lat = cat(1,a_lat,lat_tmp);
                    a_dur = cat(1,a_dur,tmp_dur);
                    if aggressed_here == alpha
                        type = 2; %sequence is alpha aggressed
                    elseif aggressed_here == beta
                        type = 4; %beta aggressed
                    end
                    
                end
                foo = [lat_tmp tmp_dur type];
                clear type
                all_sequences = cat(1,all_sequences,foo); %matrix of all data 
                clear foo
            end
        end
    end
    agg_sequences.(sprintf('experiment%s',date_str)) = all_sequences; 
    instances_num(i,:) = [aggressor aggressed]; 
    latency_med(i,:) = [((nanmedian(A_lat))/30) ((nanmedian(a_lat))/30)]; 
    dur_med(i,:) = [((nanmedian(A_dur))/30) ((nanmedian(a_dur))/30)]; 
    
    %build the same type of matrix that the walk and MIM have for ease 
    %first column is latency, second column is duration, third column is
    %type 
    %type 1 = alpha aggressor 
    %type 2 = beta aggressor 
    %type 3 = alpha aggressed 
    %type 4 = beta aggressed
    %%1s and 2s are aggressor, 3s and 4s are aggressed 
end
instances_num(:,3) = all_scores(:,3); 
sorted_num = sortrows(instances_num,3); 
latency_med(:,3) = all_scores(:,3); 
sorted_med = sortrows(latency_med,3); 
dur_med(:,3) = all_scores(:,3); 
sorted_dur = sortrows(dur_med,3); 

%save the structure use same format 
%save = 'Z:/Analyses/Rachel/AGGSequence-DanData/AGGSequenceData.mat')
%%latency, duration, number 

%save the data - neunuebel lab drive specific 
%comment out if not saving 
% save_dir = fullfile('Z:/Analyses/Rachel/AGGSequence-DanData')
% if ~isdir(save_dir)
%     mkdir(save_dir)
% end
% save(fullfile(save_dir,'AGGSequenceData.mat'),'agg_sequences'); 


% save_dir = fullfile('Z:/Analyses/Rachel/ControlAnalyses-SocialDynamics/FixedPlots-Figure3') 
% if ~isdir(save_dir)
%     mkdir(save_dir)
% end
% %want to make latency and duration as josh plots now 
% aggressor_color = [230 105 85]./255; 
% aggressed_color  = [4 90 250]./255; 
% data{1,1}=instances_num(:,1);
% data{1,2}=instances_num(:,2);
% colors(1,:) = aggressor_color;
% colors(2,:) = aggressed_color;
% fillcolor = colors;
% plot_shapes = {'o';'o'}; 
% vars.x = 'Condition';
% vars.y = 'Median Latency';
% BehaviorTitle = 'AGG-Number';
% data_labels_new = {'Aggressor"';'"Aggressed'};
% % save_dir = fullfile('Z:/Analyses/Rachel/ControlAnalyses-SocialDynamics/UpdatedFigs'); 
% fn_joshplotlineplot_combined(data,save_dir,fillcolor,vars,data_labels_new,plot_shapes,BehaviorTitle,num_experiments)
% % for k = 1:num_shuffles
% %     aggressor_num = sum(aggressor_vals(k,:)); 
% %     aggressed_num = sum(aggressed_vals(k,:)); 
% %     index_vals(k,1) = (aggressor_num-aggressed_num)/(aggressor_num+aggressed_num); 
% % end
% 
% % %make the cdfplot for duration and the iqr 
% % %%needs the IQR plot as well 
% % data{1,1}=latency_med(:,1);
% % data{1,2}=latency_med(:,2); 
% % plot_type = 'Horizontal'; 
% % vars.x = 'Animal';
% % vars.y = 'Median Latency';
% % data_labels_new = {'Aggressor';'Aggressed'}; 
% % aggressor_color = [230 105 85]./255; 
% % aggressed_color  = [4 90 250]./255; 
% % colors(1,:) = aggressor_color;
% % colors(2,:) = aggressed_color;  
% % title('IQRlatency_AGG'); 
% % fn_plot_IQR(data,save_dir,plot_type,colors,vars,data_labels_new)
% % fn = 'IQR_latencyAGG.jpg';
% % fn2 = 'IQR_latencyAGG.epsc';
% % %need to set the xlim and set ticks - 0:0.5:3
% % set(gca,'xlim',[0 7])
% % set(gca,'xtick',[0:1:7])
% % saveas(gcf,fullfile(save_dir,fn));
% % saveas(gcf,fullfile(save_dir,fn2));
% 
% % figure('color','w')
% % a = cdfplot(latency_med(:,1)); 
% % hold on
% % a.Color = aggressor_color; 
% % b = cdfplot(latency_med(:,2)); 
% % b.Color = aggressed_color; 
% % grid off
% % box off
% % set(gca,'xlim',[0 7])
% % set(gca,'xtick',[0:1:7])
% % title('AGG Latency')
% % xlabel('Median Latency (Seconds)'); 
% % ylabel('Cumulative Probability'); 
% % fn = 'latency_AGGaggressoraggressed.jpg';
% % fn2 = 'latency_AGGaggressoraggressed.epsc'; 
% % saveas(gcf,fullfile(save_dir,fn)); 
% % saveas(gcf,fullfile(save_dir,fn2));
% 
% 
% % aggressor_color = [230 105 85]./255; 
% % aggressed_color  = [4 90 250]./255; 
% % data{1,1}=instances_num(:,1);
% % data{1,2}=instances_num(:,2);
% % colors(1,:) = aggressor_color;
% % colors(2,:) = aggressed_color;
% % fillcolor = colors;
% % plot_shapes = {'o';'o'}; 
% % vars.x = 'Condition';
% % vars.y = 'Number of Examples';
% % BehaviorTitle = 'AGGSI';
% % data_labels_new = {'Aggressor"';'"Aggressed'};
% % fn_joshplotlineplot_combined(data,save_dir,fillcolor,vars,data_labels_new,plot_shapes,BehaviorTitle,num_experiments)
% 
% 
% % figure('color','w')
% % a = cdfplot(latency_med(:,1)); 
% % hold on
% % b = cdfplot(latency_med(:,2)); 
% % a.Color = aggressor_color; 
% % b.Color = aggressed_color; 
% % grid off 
% % box off 
% % set(gca,'xlim',[0 7])
% % set(gca,'xticks',[0:1:7])
% % title('AGG Latency')
% % xlabel('Cum Probability');
% % ylabel('Median Duration (Seconds'); 
% % fn = 'latency_AGGaggressoraggressed.jpg';
% % fn2 = 'latency_AGGaggressoraggressed.epsc'; 
% % saveas(gcf,fullfile(save_dir,fn)); 
% % saveas(gcf,fullfile(save_dir,fn2)); 
% 
% %%make the IQR as well 
% 
% % % %%needs the IQR plot as well 
% % % data{1,1}=SI_duration(:,1);
% % % data{1,2}=SI_duration(:,2); 
% % % plot_type = 'Horizontal'; 
% % % vars.x = 'Animal';
% % % vars.y = 'Median Duration';
% % % data_labels_new = {'Dom';'Sub'}; 
% % % colors(1,:) = dom_color;
% % % colors(2,:) = sub_color; 
% % % title('IQR-Duration'); 
% % % fn_plot_IQR(data,save_dir,plot_type,colors,vars,data_labels_new)
% % % fn = 'IQR_medianduration.jpg';
% % % fn2 = 'IQR_medianduration.epsc';
% % % saveas(gcf,fullfile(save_dir,fn));
% % % saveas(gcf,fullfile(save_dir,fn2)); 
