# Supplementary material for: Mice employ a bait-and-switch escape mechanism to de-escalate social conflict
Source: PLoS Biol. 2024 Oct 15;22(10):e3002496. doi: 10.1371/journal.pbio.3002496 (PMC11479765; doi:10.1371/journal.pbio.3002496)
Supplement: S1 Code — (ZIP) [file pbio.3002496.s011.zip › S1_Code/script_indexvalue_shuffleidentity.m]

%%show the index value for shuffle distributions - using all data 
%get actual indedx value across all data 
%%figure 4A
clear all
clc 
close all 

num_shuffles = 1000; 
User = 'Dan'; 
if strcmp(User,'Dan')
    Directory = dir(fullfile('Z:/Analyses/JAABA_data/DanVids')); 
end
Directory = Directory(3:end); 
for i = 1:length(Directory)
    tmp = Directory(i).name; 
    DateStr{i,1}=tmp(1:8); 
end
num_experiments = length(DateStr);
save_dir = fullfile('Z:/Analyses/Rachel/ControlAnalyses-SocialDynamics/RevisionFigures/ShuffleIndexValue'); 
if ~isdir(save_dir)
    mkdir(save_dir)
end
aggressor_shuffle_vals = zeros(num_shuffles,1); 
aggressed_shuffle_vals = zeros(num_shuffles,1); 

real_aggressor = 0; %add to this value as stepping through recordings 
real_aggressed = 0; %add to this value as stepping through recordings 
for i = 1:length(DateStr)
    date_str = char(DateStr{i});
    [voc_data,SI_M1M2,SI_M1F1,SI_M1F2,SI_M2F1,SI_M2F2,SI_F1F2,Fight,Fled_From,MCM,MCF,Flee,FApproach,MApproach,FInvestigate,MInvestigate,FemaleFlee] = fn_load_everything_to_make_life_easier(User,date_str);
    [scores_and_indices]=fn_calculate_dom_index_individual_mice_right_version(MCM,Fled_From);
    output_dom_tmp = fn_make_dom_output_from_chases_and_flees(MCM,Fled_From);
    %     output_dom_tmp_all = cat(1,output_dom_tmp_all,output_dom_tmp); %for mouse ID shuffle
    output_dom_now = output_dom_tmp(:,1:4);
    
    real_data = 'yes';
    [all_data] = fn_build_SIAGG_matrix(output_dom_tmp,SI_M1F1,SI_M1F2,SI_M2F1,SI_M2F2,real_data);
    the_end = ((size(all_data,1))-2);
%     %randomly select sequences
%     sequence_list =  []; %add to this
    tmp_aggressor = 0; 
    tmp_aggressed = 0; 
    %gets the actual sequences - finds the number of aggressor and
    %aggressed for the real data 
    for j = 1:the_end
        if all_data(j,5) == 8
            if all_data(j+1,5) == 9
                female_SI = all_data(j+1,4);
                aggressor = all_data(j,3);
                aggressed = all_data(j,4);
                male_SI = all_data(j+1,3);
                if male_SI == aggressor
                    tmp_aggressor = tmp_aggressor+1; 
                elseif male_SI == aggressed
                    tmp_aggressed = tmp_aggressed+1; 
                end
            end
        end
    end
    real_aggressor = real_aggressor+tmp_aggressor;
    real_aggressed = real_aggressed+tmp_aggressed; 
    
    for k = 1:num_shuffles 
        tmp1 = 0; 
        tmp2 = 0; 
        tmp_vals = randi(2,size(output_dom_tmp,1),1); 
        output_here = output_dom_tmp(:,1:3); 
        output_here(:,4) = tmp_vals; 
        real_data = 'yes'; 
        [shuffle_data] = fn_build_SIAGG_matrix(output_here,SI_M1F1,SI_M1F2,SI_M2F1,SI_M2F2,real_data);
        for m = 1:the_end
            if shuffle_data(m,5)==8
                aggressor_here = shuffle_data(m,3); 
                aggressed_here = shuffle_data(m,4); 
                if shuffle_data(m+1,5)==9
                    if shuffle_data(m+1,3)==aggressor_here
                        tmp1 = tmp1+1; 
                    elseif shuffle_data(m+1,3)==aggressed_here
                        tmp2 = tmp2+1; 
                    end
                else
                    continue
                end
            else
                continue
            end
        end
        aggressor_shuffle_vals(k,1) = aggressor_shuffle_vals(k,1)+tmp1; %add to this matrix 
        aggressed_shuffle_vals(k,1) = aggressed_shuffle_vals(k,1)+tmp2; %add to this matrix 
        clear tmp_vals output_here shuffle_data 
    end
    clear real_data 
    clear output_dom_tmp output_dom_now 
end
%%calculate index value 
real_index = (real_aggressor-real_aggressed)/(real_aggressor+real_aggressed); 
index_vals = NaN(num_shuffles,1); %get a value for each iteration 
for k = 1:num_shuffles 
    index_vals(k,1) = (aggressor_shuffle_vals(k,1)-aggressed_shuffle_vals(k,1))/(aggressor_shuffle_vals(k,1)+aggressed_shuffle_vals(k,1)); 
end

%%code for making smoothed histogram 
% figure('color','w')
% hold on
% [heights,centers]=hist(index_vals);
% n = length(centers);
% w = centers(2)-centers(1);
% t = linspace(centers(1)-w/2,centers(end)+w/2,n+1);
% dt = diff(t);
% Fvals = cumsum([0,heights.*dt]);
% F = spline(t,[0,Fvals,0]);
% DF = fnder(F);
% X = linspace(centers(1)-w/2,centers(end)+w/2,1000);
% Y = fnval(DF,X);
% area(X,Y,'FaceColor','k');
% set(gca,'xlim',[-0.3 0.3])
% set(gca,'ylim',[0 300])
% line([real_index real_index],[0 300],'Color','r')
% title('Shuffle Index Val')
% fn = 'shuffleindex.jpg';
% fn2 = 'shuffleindex.epsc';
% saveas(gcf,fullfile(save_dir,fn)); 
% saveas(gcf,fullfile(save_dir,fn2)); 
    
    
                
                        
%     for k = 1:num_shuffles
%         rand_loc = randperm(size(sequence_list,1),sample_size);
%         rand_examples = sequence_list(rand_loc);
%         aggressor_vals(k,i) = numel(find(rand_examples==1));
%         aggressed_vals(k,i) = numel(find(rand_examples==2));
%         clear rand_loc rand_examples
%     end
