# Supplementary material for: Mice employ a bait-and-switch escape mechanism to de-escalate social conflict
Source: PLoS Biol. 2024 Oct 15;22(10):e3002496. doi: 10.1371/journal.pbio.3002496 (PMC11479765; doi:10.1371/journal.pbio.3002496)
Supplement: S1 Code — (ZIP) [file pbio.3002496.s011.zip › S1_Code/script_latencytozone.m]

%%latency to food dish, using the overlap structure 
%%trying to do this for multiple zones - 
clear all 
clc 
close all 

%load in overlaps structure, load in aggressive data, calculate median
%latency to reach the food dish by finding the next overlap event 

User = 'Dan'; 
if strcmp(User,'Dan')
    Directory = dir(fullfile('Z:/Analyses/JAABA_data/DanVids')); 
end
Directory = Directory(3:end); 
for i = 1:length(Directory)
    tmp = Directory(i).name; 
    DateStr{i,1}=tmp(1:8); 
end
num_experiments = length(DateStr);

direction = 'West'; %chagne to either Center,North,South,East, or West 
med_latencies = NaN(num_experiments,2); %aggressor column 1, aggressed column 2 
%use all_scores to determine recording number order 
%zone 1 = north; zone 2 = east; zone 3 = south; zone 4 = west; zone 5 =
%center 
for i = 1:length(DateStr)
    date_str = char(DateStr{i});
    [voc_data,SI_M1M2,SI_M1F1,SI_M1F2,SI_M2F1,SI_M2F2,SI_F1F2,Fight,Fled_From,MCM,MCF,Flee,FApproach,MApproach,FInvestigate,MInvestigate,FemaleFlee] = fn_load_everything_to_make_life_easier(User,date_str);
    [scores_and_indices]=fn_calculate_dom_index_individual_mice_right_version(MCM,Fled_From);
    output_dom_tmp = fn_make_dom_output_from_chases_and_flees(MCM,Fled_From);
    %     output_dom_tmp_all = cat(1,output_dom_tmp_all,output_dom_tmp); %for mouse ID shuffle
    all_scores(i,:) = scores_and_indices;
    output_dom_now = output_dom_tmp(:,1:4);
    load(fullfile('Z:/Analyses/Rachel/ControlAnalyses-SocialDynamics/RevisionFigures/Latencytofooddishradius9',direction,'IntersectionStructures',date_str,'M1FoodDishIntersections')); 
    %male 1 
    load(fullfile('Z:/Analyses/Rachel/ControlAnalyses-SocialDynamics/RevisionFigures/Latencytofooddishradius9',direction,'IntersectionStructures',date_str,'M2FoodDishIntersections'));
    %male 2 
    %0 in this structure indicates no overlap, 1 indicates overlap 
    aggressor_latencies = []; 
    aggressed_latencies = []; 
    overlaps_m1 = find(intersections_m1==1); 
    overlaps_m2 = find(intersections_m2 == 1); 
    clear intersections_m1 intersections_m2 
    for c = 1:size(output_dom_tmp,1)
        aggressor = output_dom_now(c,4); 
        if aggressor == 1
            aggressed = 2; 
        elseif aggressor == 2
            aggressed = 1; 
        end
        start_frame = output_dom_tmp(c,3); %end of aggressive behavior; relative start frame 
        %find m1 latency 
        idx1 = min(find(overlaps_m1>=start_frame)); %determine latency between zone entrance and end of aggressive behavior 
        idx2 = min(find(overlaps_m2>=start_frame)); 
            
        idx1 = overlaps_m1(idx1); %find smallest index 
        idx2 = overlaps_m2(idx2); 
        if isempty(idx1)|isempty(idx2)  %if there is no visit to the zone after the aggressive encounter, skip this example. 
            continue %just doing this for ease 
        end
        

        lat1 = idx1 - start_frame; 
        lat2 = idx2 - start_frame; 
        
        if aggressor == 1
            aggressor_latencies = cat(1,aggressor_latencies,lat1); 
            aggressed_latencies = cat(1,aggressed_latencies,lat2); 
        elseif aggressor == 2
            aggressor_latencies = cat(1,aggressor_latencies,lat2); 
            aggressed_latencies = cat(1,aggressed_latencies,lat1); 
        end
        clear start_frame idx1 idx2 lat1 lat2 
    end
    med_latencies(i,:) = [nanmedian(aggressor_latencies) nanmedian(aggressed_latencies)]; %median per individual 
    clear overlaps_m1 overlaps_m2 output_dom_now output_dom_tmp 
end
%divide med_latencies by 30 to convert to seconds 
med_latencies = med_latencies./30; 
med_latencies(:,3) = all_scores(:,3); 
med_latencies = sortrows(med_latencies,3); 

% %now make the connected josh plot 
% 
% aggressor_color = [230 105 85]./255; 
% aggressed_color  = [4 90 250]./255; 
% 
% % save_dir = fullfile('Z:/Analyses/Rachel/ControlAnalyses-SocialDynamics/RevisionFigures/Latencytofooddishradius9',direction,'Figures'); 
% % if ~isdir(save_dir)
% %     mkdir(save_dir)
% % end
% % data{1,1} = med_latencies(:,1); 
% % data{1,2} = med_latencies(:,2);
% % colors(1,:) = aggressor_color; 
% % colors(2,:) = aggressed_color; 
% % fillcolor = colors;
% % plot_shapes = {'o';'o'}; 
% % vars.x = 'Behavioral State'; 
% % vars.y = 'Median Latency (frames)'; 
% % BehaviorTitle = sprintf('%s - Latency to reach food dish from start of AGG',direction); 
% % data_labels_new = {'Aggressor';'Aggressed'}; 
% % fn_joshplotlineplot_combined(data,save_dir,fillcolor,vars,data_labels_new,plot_shapes,BehaviorTitle,num_experiments)
% % 
% %     
%     
