# Supplementary material for: Mice employ a bait-and-switch escape mechanism to de-escalate social conflict
Source: PLoS Biol. 2024 Oct 15;22(10):e3002496. doi: 10.1371/journal.pbio.3002496 (PMC11479765; doi:10.1371/journal.pbio.3002496)
Supplement: S1 Code — (ZIP) [file pbio.3002496.s011.zip › S1_Code/script_mfangle.m]

%%calculating the degrees of an angle between the male and the female 
%%this allows us to determine whether they are facing each other, or just
%%facing the same direction 

%%everything outputs as the angle - if you want to convert back to radians,
%%can use deg2rad function


clear all 
clc 
close all 

%load in the tracks files 
%get angle difference at start of aggression 
%get angle difference at end of aggression  
%get angle difference at beginning of SI 
%get angle difference at end of SI 

%concatenate values from all 

aggressor_startAGG = []; 
aggressed_startAGG = [];
aggressor_endAGG = []; 
aggressed_endAGG = []; 
aggressor_startSI = []; 
aggressed_endSI = []; 
aggressed_startSI = []; 
aggressor_endSI = []; 


A_latencies = []; 
a_latencies = []; 
%getting all values because that's what we did for the trajectory analyses 
%but also going to get the median for everything 
User = 'Dan'; 
if strcmp(User,'Dan')
    Directory = dir(fullfile('Z:/Analyses/JAABA_data/DanVids')); 
end
Directory = Directory(3:end); 
for i = 1:length(Directory)
    tmp = Directory(i).name; 
    DateStr{i,1}=tmp(1:8); 
end
num_experiments = length(DateStr);
startAGG = NaN(num_experiments,2); %averages - column 1 = aggressor; column 2 = aggressed 
endAGG = NaN(num_experiments,2); 
startSI = NaN(num_experiments,2); 
endSI = NaN(num_experiments,2); 
plot_image = 0; %if plot image ==1 , plots the coordinates so you can see the example (verification) 

%%use all_scores to sort the data - 3rd column 
for i = 1:length(DateStr)
    date_str = char(DateStr{i});
    s = load(fullfile('Y:/Data',User,date_str,'Output/Muse/meters_2_pixels.mat')); %Neunuebel Lab specific 
    meters_2_pixels = s.meters_2_pixels;

    [voc_data,SI_M1M2,SI_M1F1,SI_M1F2,SI_M2F1,SI_M2F2,SI_F1F2,Fight,Fled_From,MCM,MCF,Flee,FApproach,MApproach,FInvestigate,MInvestigate,FemaleFlee] = fn_load_everything_to_make_life_easier(User,date_str);
    [scores_and_indices]=fn_calculate_dom_index_individual_mice_right_version(MCM,Fled_From);
    output_dom_tmp = fn_make_dom_output_from_chases_and_flees(MCM,Fled_From);
    %     output_dom_tmp_all = cat(1,output_dom_tmp_all,output_dom_tmp); %for mouse ID shuffle
    all_scores(i,:) = scores_and_indices;
    output_dom_now = output_dom_tmp(:,1:4);
    if all_scores(i,1)>all_scores(i,2)
        alpha = 1;
        beta = 2;
    elseif all_scores(i,1) < all_scores(i,2)
        alpha = 2;
        beta = 1;
    end
    
    real_data = 'yes';
    [all_data] = fn_build_SIAGG_matrix(output_dom_tmp,SI_M1F1,SI_M1F2,SI_M2F1,SI_M2F2,real_data);

    fn = fullfile('Y:/Data',User,date_str,'Output/Video/Motr',...
        'MotrTest_C_1','Results','Tracks','Test_C_1_tracks.mat'); 
    all_pos = []; 
    [m1,m2,m3,m4] = load_track_file_jpn(fn,meters_2_pixels,30);
    all_pos.m1 = m1;  %doing this to make indexing easier
    all_pos.m2 = m2; 
    all_pos.m3 = m3; 
    all_pos.m4 = m4; 
    
    %now step through 
    the_end = ((size(all_data,1))-2); 
    A1 = []; %start AGG aggressor 
    A2 = []; %end AGG aggressor 
    A3 = []; %start SI aggressor
    A4 = []; %end SI aggressor 
    a1 = []; 
    a2 = []; 
    a3 = []; 
    a4 = []; 
    
    for k = 1:the_end
        if all_data(k,5)==8
            aggressor_here = all_data(k,3); 
            aggressed_here = all_data(k,4); 
            aggstart = all_data(k,1); 
            aggend = all_data(k,2); 
            if all_data(k+1,5)==9
                female_here = all_data(k+1,4);
                male_here = all_data(k+1,3); 
                sistart = all_data(k+1,1); 
                siend = all_data(k+1,2); 
                lat = sistart-aggstart; 
                %%get difference between the male of interest and the
                %%female of interest at every time point - wrote a function
                %%for this to make it easier 
                m_data = all_pos.(sprintf('m%d',male_here)); 
                f_data = all_pos.(sprintf('m%d',female_here)); 
                relevant_frames = [aggstart;aggend;sistart;siend]; 
                
                [vals] = fn_determineangle(plot_image,m_data,f_data,relevant_frames); %makes a vector 
                
                %%i also did calculate the average but didn't print it 
                if aggressor_here == male_here 
                    A_latencies = cat(1,A_latencies,lat); 
                    %start of AGG 
                    A1 = cat(1,A1,vals(1)); 
                    
                    %end of AGG 

                    A2 = cat(1,A2,vals(2)); 
                    
                     %start of SI 

                     A3 = cat(1,A3,vals(3)); 
                     
                     %end of SI 

                     A4 = cat(1,A4,vals(4)); 
                elseif aggressed_here == male_here %aggressed is the social partner 
                    a_latencies = cat(1,a_latencies,lat); 
                    a1 = cat(1,a1,vals(1)); 
                    

                    a2 = cat(1,a2,vals(2)); 
                    

                    a3 = cat(1,a3,vals(3)); 

                    a4 = cat(1,a4,vals(4)); 
                    
                end
            else
                continue
            end
        else
            continue
        end
    end
    aggressor_startAGG = cat(1,aggressor_startAGG,A1); 
    aggressor_endAGG = cat(1,aggressor_endAGG,A2); 
    aggressor_startSI = cat(1,aggressor_startSI,A3); 
    aggressor_endSI = cat(1,aggressor_endSI,A4); 
    
    aggressed_startAGG = cat(1,aggressed_startAGG,a1); 
    aggressed_endAGG = cat(1,aggressed_endAGG,a2); 
    aggressed_startSI = cat(1,aggressed_startSI,a3); 
    aggressed_endSI = cat(1,aggressed_endSI,a4); 
    
    startAGG(i,:) = [nanmedian(A1) nanmedian(a1)]; %probably need to convert to degrees and absolute values 
    endAGG(i,:) = [nanmedian(A2) nanmedian(a2)]; 
    startSI(i,:) = [nanmedian(A3) nanmedian(a3)]; 
    endSI(i,:) = [nanmedian(A4) nanmedian(a4)]; 
    clear real_data astrctTrackers theta_vals
end


% %%for figures - didn't go into paper 
% %%everything outputs as the angle - if you want to convert back to radians,
% %%can use deg2rad function
% save_dir = fullfile('Z:/Analyses/Rachel/ControlAnalyses-SocialDynamics/angles')
% if ~isdir(save_dir)
%     mkdir(save_dir)
% end
% 
% % 
% % 
% aggressor_color = [230 105 85]./255; 
% aggressed_color  = [4 90 250]./255; 
% 
% colors(1,:) = aggressor_color; 
% colors(2,:) = aggressed_color; 
% data{1,1} = endAGG(:,1); 
% data{1,2} = endAGG(:,2); 
% fillcolor = colors; 
% plot_shapes = {'o';'o'}; 
% vars.x = 'Behavioral State'; 
% vars.y = 'Median Angle Difference'; 
% BehaviorTitle = 'Average - AGG End'; 
% data_labels_new = {'Aggressor';'Aggressed'};
% fn_joshplotlineplot_combined(data,save_dir,fillcolor,vars,data_labels_new,plot_shapes,BehaviorTitle,num_experiments)
% 
