# Supplementary material for: Mice employ a bait-and-switch escape mechanism to de-escalate social conflict
Source: PLoS Biol. 2024 Oct 15;22(10):e3002496. doi: 10.1371/journal.pbio.3002496 (PMC11479765; doi:10.1371/journal.pbio.3002496)
Supplement: S1 Code — (ZIP) [file pbio.3002496.s011.zip › S1_Code/script_mmdistanceplots.m]

%%get difference between males in distance during sequences 

%%get 1 second after SI onset 
%$end + 30, end + 60, end + 90 

clear all 
clc 
close all 

User = 'Dan'; 

load(fullfile('Z:/Analyses/Rachel/SecondSIAnalyses/NEWBehaviorOutcomes/BSSequencesUpdated.mat')); 
%updated to check something 
fields = fieldnames(all_sequences); 

%%need to interpolate the distance between animals 

full_dataset = []; 
for i = 1:length(fields)
    date_str = fields{i}; 
    date_str = date_str(4:end);
    data_tmp = all_sequences.(sprintf('exp%s',date_str)); 
    full_dataset = cat(1,full_dataset,data_tmp); 
end
%interpolate length of AGG 
%interpolate length of SI 
%interpolate difference between SI1 and SI2 
%make the post time the same length of time 
max_difference1 = NaN(size(full_dataset,1),1); %duration of AGG 
max_difference2 = NaN(size(full_dataset,1),1); %end of AGG to start of SI1 
max_difference3 = NaN(size(full_dataset,1),1); %duration of SI1 
max_difference4 = NaN(size(full_dataset,1),1); %end of SI1 to start of SI2 

max_difference1(:,1) = full_dataset(:,2)-full_dataset(:,1); 
max_difference2(:,1) = full_dataset(:,3)-full_dataset(:,2); 
max_difference3(:,1) = full_dataset(:,4)-full_dataset(:,3); 
max_difference4(:,1) = full_dataset(:,5)-full_dataset(:,4); 
%make max_difference5 the same size as everything else
%%want to find whatever is the longest 
foo = [max(max_difference1) max(max_difference2) max(max_difference3) max(max_difference4)]; 
foo2 = max(foo); %max difference 
numpoints1 = foo2; 
numpoints2 = foo2; 
numpoints3 = foo2; 
numpoints4 = foo2; 
numpoints5 = foo2; %5 second post SI - just making everything the same length 
vfc = 30; 
foo3 = numpoints1+numpoints2+numpoints3+numpoints4;  
xpoints = 1:foo3;
mm_distances = []; 
sequence_type = 1; %%for bait and switch 
val1_all = []; 
val2_all = []; 
val3_all = []; 
val4_all = []; 

frame2 = 30; 
frame3 = 60; 
frame4 = 90; 
for i = 1:length(fields)
    date_str = fields{i}; 
    date_str = date_str(4:end); 
    fname = (fullfile('Y:/Data',User,date_str,'Output/Video/Motr/MotrTest_C_1',...
        'Results/Tracks/Test_C_1_tracks.mat'));
    %in meters
    s = load(fullfile('Y:/Data',User,date_str,'Output','Muse\meters_2_pixels.mat')); 
    meters_2_pixels = s.meters_2_pixels; 
    [m1,m2,m3,m4] = load_track_file_jpn(fname,meters_2_pixels,vfc);
%     max_x_val = max([mark_corners.x_pix]);
%     min_x_val = min([mark_corners.x_pix]);
%     max_y_val = max([mark_corners.y_pix]);
%     min_y_val = min([mark_corners.y_pix]); %didn't even load in corners
%     info 

    tmp_data = all_sequences.(sprintf('exp%s',date_str)); %data from this date string 
    %updating to get one type of sequence when i want it 
    a(:,1) = m1.m_afX; 
    a(:,2) = m1.m_afY; 
    b(:,1) = m2.m_afX;
    b(:,2) = m2.m_afY; 
    c(:,1) = m3.m_afX; 
    c(:,2) = m3.m_afY; 
    d(:,1) = m4.m_afX; 
    d(:,2) = m4.m_afY; 
    clear m1 m2 m3 m4 
    
        tmp_loc = find(tmp_data(:,7)==sequence_type); 
    data_tmp = tmp_data(tmp_loc,1:13); %double check 
    clear tmp_loc tmp_data 
    for j = 1:size(data_tmp,1)
        %need to fix this because aggressed should always be the first
        %male, but not necessarily the second male for ohter sequences -
        %just double check it and re-make the plots for sequences 2-all 
        frame1 = data_tmp(j,1); %start of AGG 
        frame2 = data_tmp(j,2); %end of AGG 

        
        frame3 = data_tmp(j,3); %start of SI1 
        if frame2 > frame3 %%seeing if this fixes the plotting
            continue
        end
        frame4 = data_tmp(j,4); %end of SI1 
        frame5 = frame4+(vfc*5); %5 seconds after the end of SI1 
        if frame5 > size(a,1)%just in case it's at the very end of the experiment, want to control for that 
            frame5 = size(a,1); 
        end
        aggressor = data_tmp(j,12); %double check this - think this might just make it a bit easier to keep track of everything 
        aggressed = data_tmp(j,13); 
        femaleID = data_tmp(j,10);

        if aggressor == 1
            m1_vals = a;
            m2_vals = b;
        elseif aggressor == 2
            m1_vals = b;
            m2_vals = a;
        end
        if femaleID == 3
            f1_vals = c;
        elseif femaleID == 4
            f1_vals = d;
        end
        
        [~,~,mm_agg] = fn_updatedinterpolation_withmm(frame1,frame2,m1_vals,m2_vals,f1_vals,numpoints1,meters_2_pixels);
        %during the aggressive behavior
        
        [~,~,mm_lat] = fn_updatedinterpolation_withmm(frame2,frame3,m1_vals,m2_vals,f1_vals,numpoints1,meters_2_pixels);
        %latency between AGG and SI
        
        %during SI
        [~,~,mm_SI] = fn_updatedinterpolation_withmm(frame3,frame4,m1_vals,m2_vals,f1_vals,numpoints1,meters_2_pixels);
        
        %post SI + 5
        [~,~,mm_post] = fn_updatedinterpolation_withmm(frame4,frame5,m1_vals,m2_vals,f1_vals,numpoints1,meters_2_pixels);
        
%         tmp_A = [A_agg,A_lat1,A_SI,A_post];
%         tmp_a = [a_agg,a_lat1,a_SI,a_post];

        tmp_dis = [mm_agg,mm_lat,mm_SI,mm_post]; 
        mm_distances = cat(1,mm_distances,tmp_dis); 
        
        clear mm_agg mm_lat mm_SI mm_post 
        clear tmp_dis 
        
%         aggressor_sequences = cat(1,aggressor_sequences,tmp_A);
%         aggressed_sequences = cat(1,aggressed_sequences,tmp_a);
%         clear A_agg a_agg A_lat1 a_lat1 A_post a_post tmp_A tmp_a
        clear m1_vals m2_vals f1_vals
    end
    clear a b c d data_tmp
end

save_dir = fullfile('Z:/Analyses/Rachel/FixedFigureforRevision/MMDistance');

if ~isdir(save_dir)
    mkdir(save_dir)
end
    

    
second_interpolated = numpoints1/30; %converts the interpolate values back into seconds 

val1 = numpoints1+numpoints2+second_interpolated; %first val 
val2 = numpoints1+numpoints2+numpoints3+second_interpolated; %one second post 
val3 = numpoints1+numpoints2+numpoints3+second_interpolated+second_interpolated; %two seconds post 
val4 = numpoints1+numpoints2+numpoints3+second_interpolated+second_interpolated+second_interpolated; 

figure('color','w','Position',[87.40 342 960.6 420])

mm_color = [51 153 102]./255; 
x = 1:foo3; 
y = nanmedian(mm_distances); 
mm_iqr = quantile(mm_distances,[0.25 0.75]); 
errBar = flipud(mm_iqr); 
lineProps = {'Color',mm_color}; 
shadedErrorBar(x,y,errBar,lineProps)
hold on

set(gca,'ylim',[0 70])
yvals = get(gca,'ylim')
line([numpoints1 numpoints1],[yvals(1) yvals(2)],'Color','k','LineWidth',2)
line([numpoints1+numpoints2 numpoints1+numpoints2],[yvals(1) yvals(2)],'Color','k','LineWidth',2)
line([numpoints1+numpoints2+numpoints3 numpoints1+numpoints2+numpoints3],[yvals(1) yvals(2)],'Color','k','LineWidth',2)
title(sprintf('MM Distance -Sequence Type %d',sequence_type))
xlabel('Frame Value (Interpolated')
ylabel('Distance (cm)'); 
set(gca,'xlim',[0 10500])
line([val1 val1],[yvals(1) yvals(2)],'Color',[50 50 50]./255,'LineWidth',1,'LineStyle','--'); 
line([val2 val2],[yvals(1) yvals(2)],'Color',[100 100 100]./255,'LineWidth',1,'LineStyle','--'); 
line([val3 val3],[yvals(1) yvals(2)],'Color',[150 150 150]./255,'LineWidth',1,'LineStyle','--'); 
line([val4 val4],[yvals(1) yvals(2)],'Color',[200 200 200]./255,'LineWidth',1,'LineStyle','--'); 
% line([])
fn = sprintf('mm_type%d.jpg',sequence_type);
fn2 = sprintf('mm_type%d.epsc',sequence_type);
fn3 = sprintf('mm_type%d.svg',sequence_type); 
saveas(gcf,fullfile(save_dir,fn)); 
saveas(gcf,fullfile(save_dir,fn2)); 
saveas(gcf,fullfile(save_dir,fn3)); 
