# Supplementary material for: Mice employ a bait-and-switch escape mechanism to de-escalate social conflict
Source: PLoS Biol. 2024 Oct 15;22(10):e3002496. doi: 10.1371/journal.pbio.3002496 (PMC11479765; doi:10.1371/journal.pbio.3002496)
Supplement: S1 Code — (ZIP) [file pbio.3002496.s011.zip › S1_Code/script_mmdistanceplots_comparisons.m]

%%get difference between males in distance during sequences 

%%get 1 second after SI onset 
%$end + 30, end + 60, end + 90 

clear all 
clc 
close all 

User = 'Dan'; 

load(fullfile('Z:/Analyses/Rachel/SecondSIAnalyses/NEWBehaviorOutcomes/BSSequencesUpdated.mat')); 
%updated to check something 
fields = fieldnames(all_sequences); 

%%need to interpolate the distance between animals 

full_dataset = []; 
for i = 1:length(fields)
    date_str = fields{i}; 
    date_str = date_str(4:end);
    data_tmp = all_sequences.(sprintf('exp%s',date_str)); 
    full_dataset = cat(1,full_dataset,data_tmp); 
end

sequence_type = 1; %%for bait and switch 
val1_all = []; 
val2_all = []; 
val3_all = []; 
val4_all = []; 
jump1 = 30; 
jump2 = 30; 
jump3 = 60; 
jump4 = 90; 

med_vals = NaN(length(fields),4); 
all_jump1 = []; 
all_jump2 = []; 
all_jump3 = []; 
all_jump4 = []; 
vfc = 30; 
for i = 1:length(fields)
    date_str = fields{i}; 
    date_str = date_str(4:end); 
    fname = (fullfile('Y:/Data',User,date_str,'Output/Video/Motr/MotrTest_C_1',...
        'Results/Tracks/Test_C_1_tracks.mat'));
    %in meters
    s = load(fullfile('Y:/Data',User,date_str,'Output','Muse\meters_2_pixels.mat')); 
    meters_2_pixels = s.meters_2_pixels; 
    [m1,m2,m3,m4] = load_track_file_jpn(fname,meters_2_pixels,vfc);
%     max_x_val = max([mark_corners.x_pix]);
%     min_x_val = min([mark_corners.x_pix]);
%     max_y_val = max([mark_corners.y_pix]);
%     min_y_val = min([mark_corners.y_pix]); %didn't even load in corners
%     info 

    tmp_data = all_sequences.(sprintf('exp%s',date_str)); %data from this date string 
    %updating to get one type of sequence when i want it 
    a(:,1) = m1.m_afX; 
    a(:,2) = m1.m_afY; 
    b(:,1) = m2.m_afX;
    b(:,2) = m2.m_afY; 
    c(:,1) = m3.m_afX; 
    c(:,2) = m3.m_afY; 
    d(:,1) = m4.m_afX; 
    d(:,2) = m4.m_afY; 
    clear m1 m2 m3 m4 
    
    tmp_loc = find(tmp_data(:,7)==sequence_type);
    data_tmp = tmp_data(tmp_loc,1:13); %double check 
    clear tmp_loc tmp_data 
    tmp1 = []; 
    tmp2 = []; 
    tmp3 = []; 
    tmp4 = []; 
    for j = 1:size(data_tmp,1)
        %need to fix this because aggressed should always be the first
        %male, but not necessarily the second male for ohter sequences -
        %just double check it and re-make the plots for sequences 2-all 
        
        frame1 = data_tmp(j,3)+jump1; %SI 
        frame2 = data_tmp(j,4)+jump2; 
        frame3 = data_tmp(j,4)+jump3; 
        frame4 = data_tmp(j,4)+jump4; 

        aggressor = data_tmp(j,12); %double check this - think this might just make it a bit easier to keep track of everything 
        aggressed = data_tmp(j,13); 
        femaleID = data_tmp(j,10);

        if aggressor == 1
            m1_vals = a;
            m2_vals = b;
        elseif aggressor == 2
            m1_vals = b;
            m2_vals = a;
        end
        if femaleID == 3
            f1_vals = c;
        elseif femaleID == 4
            f1_vals = d;
        end
        
        %%just use position to distance 
        
        dis1 = fn_position_to_distance(a(frame1,1:2),b(frame1,1:2)); 
        dis1 = dis1*meters_2_pixels*100; 
        tmp1 = cat(1,tmp1,dis1); 
        dis2 = fn_position_to_distance(a(frame2,1:2),b(frame2,1:2)); 
        dis2 = dis2*meters_2_pixels*100; 
        tmp2 = cat(1,tmp2,dis2); 
        dis3 = fn_position_to_distance(a(frame3,1:2),b(frame2,1:2)); 
        dis3 = dis3*meters_2_pixels*100; 
        tmp3 = cat(1,tmp3,dis3); 
        dis4 = fn_position_to_distance(a(frame4,1:2),b(frame2,1:2)); 
        dis4 = dis4*meters_2_pixels*100;
        tmp4 = cat(1,tmp4,dis4); 
 
        clear dis1 dis2 dis3 dis4 
        clear frame1 frame2 frame3 frame4 

        clear m1_vals m2_vals f1_vals
    end
    med_vals(i,1) = nanmedian(tmp1); %median for this experiments 
    med_vals(i,2) = nanmedian(tmp2); 
    med_vals(i,3) = nanmedian(tmp3); 
    med_vals(i,4) = nanmedian(tmp4); 
    
    all_jump1 = cat(1,all_jump1,tmp1); 
    all_jump2 = cat(1,all_jump2,tmp2); 
    all_jump3 = cat(1,all_jump3,tmp3); 
    all_jump4 = cat(1,all_jump4,tmp4); 
    clear tmp1 tmp2 tmp3 tmp4 
    clear a b c d data_tmp
end

save_dir = fullfile('Z:/Analyses/Rachel/FixedFigureforRevision/MMDistance');

if ~isdir(save_dir)
    mkdir(save_dir)
end


%%make josh plot 

% data_plot{1,1} = med_vals(:,1); 
% data_plot{1,2} = med_vals(:,2); 
% data_plot{1,3} = med_vals(:,3); 
% data_plot{1,4} = med_vals(:,4); 
% 
% colors(1,:) = [0 0 0]./255; 
% colors(2,:) = [0 0 0]./255; 
% colors(3,:) = [0 0 0]./255; 
% colors(4,:) = [0 0 0]./255; 
% fillcolor = colors; 
% plot_shapes = {'o';'o';'o';'o'}; 
% data_labels_new = {'SI + 1';'End + 1';'End + 2';'End + 3'}; 
% BehaviorTitle = 'Average MM Distance'; 
% vars.x = 'Timepoint';
% vars.y = 'Average Distance (cm)';
% plot_type = 'Vertical'; 
% fn_josh_plot(data_plot,save_dir,plot_type,vars,data_labels_new,plot_shapes,fillcolor,BehaviorTitle)

    
%%kruskal wallis 
% group1 = med_vals(:,1); 
% var1 = zeros(size(med_vals,1),1); 
% var1(:,1) = 1; 
% group2 = med_vals(:,2); 
% var2 = zeros(size(med_vals,1),1); 
% var2(:,1) = 2; 
% group3 = med_vals(:,3); 
% var3 = zeros(size(med_vals,1),1); 
% var3(:,1) = 3; 
% group4 = med_vals(:,4); 
% var4 = zeros(size(med_vals,1),1); 
% var4(:,1) = 4; 
% 
% grouped_data = cat(1,group1,group2,group3,group4); 
% grouping_var = cat(1,var1,var2,var3,var4); 
% 
% [p,h,stats]=kruskalwallis(grouped_data,grouping_var); 

all_data = cat(2,all_jump1,all_jump2,all_jump3,all_jump4); 
% [p,tbl,stats]=anova1(all_data); 
% c = multcompare(stats,'CType','dunn-sidak') 
save_dir = fullfile('Z:/Analyses/Rachel/Fig7MMDistance'); 
if ~isdir(save_dir)
    mkdir(save_dir)
end

figure('color','w')
hold on
a = cdfplot(all_data(:,1)); 
a.Color = 'r'; 
b = cdfplot(all_data(:,2)); 
b.Color = 'b'; 
c = cdfplot(all_data(:,3)); 
c.Color = 'c'; 
d = cdfplot(all_data(:,4)); 
d.Color = 'g'; 
legend({'Time1';'Time2';'Time3';'Time4'}); 
grid off
box off 
xlabel('distance (cm)'); 
ylabel('Cumulative Probability'); 
title('All MM Distances'); 
set(gca,'xlim',[0 100])
fn = 'mmdistance_cdf.jpg';
fn2 = 'mmdistance_cdf.epsc';
fn3 = 'mmdistance_cdf.fig'; 
saveas(gcf,fullfile(save_dir,fn)); 
saveas(gcf,fullfile(save_dir,fn2)); 


data{1,1} = med_vals(:,1); 
data{1,2} = med_vals(:,2); 
data{1,3} = med_vals(:,3); 
data{1,4} = med_vals(:,4); 


plot_type = 'Horizontal'; 
colors(1,:) = [255 0 0]./255;  
colors(2,:) = [0 0 255]./255; 
colors(3,:) = [0 255 255]./255; 
colors(4,:) = [0 255 0]./255; 

vars.x = 'Median MM Distance'; 
vars.y = 'Timepoint';
data_labels_new ={'Timepoint1';'Timepoint2';'Timepoint3';'Timepoint4'}' 
x1 = 0; 
x2 = 70; 
BehaviorTitle = 'IQR-MMDistance' 
fn_plot_IQR(data,save_dir,plot_type,colors,vars,data_labels_new,BehaviorTitle)


data{1,1} = all_aggressor_val2; 
data{1,2} = all_aggressed_val2; 
plot_type = 'Horizontal'; 
colors(1,:) = aggressor_color; 
colors(2,:) = aggressed_color; 
vars.x = 'Distance From Female'; 
vars.y = 'Mouse ID';
data_labels_new = {'Aggressor';'Aggressed'}; 
x1 = 0; 
x2 = 70; 
BehaviorTitle = sprintf('IQREnd+3 - %d', type); 
fn_plot_IQR(data,save_dir,plot_type,colors,vars,data_labels_new,BehaviorTitle,x1,x2)

    
%%do stats and make CDF/IQRs 
