# Supplementary material for: Mice employ a bait-and-switch escape mechanism to de-escalate social conflict
Source: PLoS Biol. 2024 Oct 15;22(10):e3002496. doi: 10.1371/journal.pbio.3002496 (PMC11479765; doi:10.1371/journal.pbio.3002496)
Supplement: S1 Code — (ZIP) [file pbio.3002496.s011.zip › S1_Code/script_numberofsequences_overtime.m]

%%make shaded error bar for figure 6 - showing the proportion of behaviors
%%within each time bin (for instances)

%%make josh plots for each to better show the distribution 

%for latency and duration - plot average latency/duration within that time
%bin (should be flat line within each and change over time) 
%y axis should be 

%%should be able to make this flexible, 
%alpha aggressor = 1 
%alpha aggressed = 2; 
%beta aggressor = 3; 
%beta aggressed = 4; 
clear all 
clc 
close all 

sequence_type = 'MIM'; 

load(fullfile('Z:/Analyses/Rachel/NewTemporalProportion-SocialDynamics',sprintf('%sTimeBinMatrix.mat',sequence_type))); 
%%structure: 
%%column 1 - AGG start 
%column 2 = AGG end 
%column 3 - SI 1 start 
%column 4 - SI 2 start 
%column 5 - type 


%1 hour bins - want to find sequences that start in that bin, if they occur
%across multiple bins, just look at the one they start in 
total_frames = 540000; 
vfc = 30; 
mins_per_bin = 60; 
num_hours = 5; 
num_bins = (60/mins_per_bin)*num_hours; 
frames_per_bin = total_frames/num_bins; 

User = 'Dan'; 
if strcmp(User,'Dan')
    Directory = dir(fullfile('Z:/Analyses/JAABA_data/DanVids'));
end
Directory = Directory(3:end); 
for i = 1:length(Directory)
    tmp = Directory(i).name; 
    DateStr{i,1}=tmp(1:8); 
end


num_experiments = length(DateStr); 
aggressor_prop = NaN(num_experiments,num_bins); 
aggressed_prop = NaN(num_experiments,num_bins); 
A_lat_med = NaN(num_experiments,num_bins); %showing change in median for each animal 
a_lat_med = NaN(num_experiments,num_bins); 
A_dur_med = NaN(num_experiments,num_bins); 
a_dur_med = NaN(num_experiments,num_bins);

%%get ordered data
sorted_data = NaN(num_experiments,1);
for i = 1:length(DateStr) %%step through each experiment
    date_str = char(DateStr{i});
    [voc_data,SI_M1M2,SI_M1F1,SI_M1F2,SI_M2F1,SI_M2F2,SI_F1F2,Fight,Fled_From,MCM,MCF,Flee,FApproach,MApproach,FInvestigate,MInvestigate,FemaleFlee] = fn_load_everything_to_make_life_easier(User,date_str);
    output_dom_tmp = fn_make_dom_output_from_chases_and_flees(MCM,Fled_From);
    output_dom_now = output_dom_tmp(:,1:4);
    m1dom_tmp = numel(find(output_dom_tmp(:,4)==1));
    m2dom_tmp = numel(find(output_dom_tmp(:,4)==2));
    sorted_data(i,1) = abs(m1dom_tmp-m2dom_tmp)/(m1dom_tmp+m2dom_tmp);
    %     sorted_data(i,2) = i; %the index that will match up with these values
    clear voc_data output_dom_tmp output_dom now m1dom_tmp m2dom_tmp SI* Fight Fled_From MCM MCF Flee FApproach MApproach FInvestigate MInvestigate FemaleFlee
end

%loads in as timebin_sequences - 
A_nums_per = NaN(num_experiments,num_bins);
a_nums_per = NaN(num_experiments,num_bins); 
overall_A_med = NaN(num_experiments,1); %duration 
overall_a_med = NaN(num_experiments,1); %duration 
tmp_dir = fullfile('Z:/Analyses/Rachel/DurationDistributions/AGG')
if ~isdir(tmp_dir)
    mkdir(tmp_dir)
end

for i = 1:length(DateStr)
    date_str = char(DateStr{i});
    exp_data = timebin_sequences.(sprintf('experiment%s',date_str)); 
    %gets data for this experiment 
    A_data_loc = find(exp_data(:,5)==1|exp_data(:,5)==3); 
    a_data_loc = find(exp_data(:,5)==2|exp_data(:,5)==4); 
    A_data = exp_data(A_data_loc,1:5); 
    a_data = exp_data(a_data_loc,1:5); 
    
    A_lat = (A_data(:,4)-A_data(:,3)); 
    a_lat = a_data(:,4)-a_data(:,3); 
%     histogram(A_lat,100); 
%     tit = (sprintf('Aggressor All - %s.jpg',date_str)); 
%     title(tit)
%     saveas(gcf,fullfile(tmp_dir,tit)); 
%     
%     histogram(a_lat,100); 
%     tit = (sprintf('Aggressed All - %s.jpg',date_str)); 
%     title(tit)
%     saveas(gcf,fullfile(tmp_dir,tit)); 
    
    for k = 1:num_bins
        start_frame = frames_per_bin*(k-1); 
        end_frame = frames_per_bin*k; 
        %entire sequence falls in one time bin 
        tmp1 = find(exp_data(:,1)>=start_frame&exp_data(:,4)<=end_frame); 
        %first frame of sequence is grater than or equal to the start frae,
        %and last frame of sequence is less than or equal to the end frame 
        
        %find events where the start frame is less than the max bin size,
        %but the end frame is bigger 
        tmp2 = find(exp_data(:,1)<=end_frame&exp_data(:,4)>=end_frame); 
        if ~isempty(tmp2)
            tmp1 = tmp1(~ismember(tmp1,tmp2)); %remove anything that happened twice 
        end
        bin_data = exp_data(tmp1,1:5); %gets data falling in this bin 
        if ~isempty(bin_data)
            examples_per_bin = size(bin_data,1); 
            a_data_loc = find(bin_data(:,5)==2|bin_data(:,5)==4); 
            a_data = bin_data(a_data_loc,1:5); 
            A_data_loc = find(bin_data(:,5)==1|bin_data(:,5)==3); 
            A_data = bin_data(A_data_loc,1:5); 
            clear a_data_loc A_data_loc 
            lats_tmp = a_data(:,3)-a_data(:,2); 
            a_lat_med(i,k) = nanmedian(lats_tmp); 
            lats_tmp = A_data(:,3)-A_data(:,2); 
            
            
            A_lat_med(i,k) = nanmedian(lats_tmp); 
            clear lats_tmp 
            durs_tmp = a_data(:,4)-a_data(:,3); 
%             histogram(durs_tmp,100); 
%             tit = (sprintf('Aggressed - TimeBin %d %s.jpg',k,date_str)); 
%             title(tit)
%             saveas(gcf,fullfile(tmp_dir,tit)); 
            a_dur_med(i,k) = nanmedian(durs_tmp); 
            durs_tmp = A_data(:,4)-A_data(:,3); 
            A_dur_med(i,k) = nanmedian(durs_tmp); 
%             histogram(durs_tmp,100);
%             tit = (sprintf('Aggressor - TimeBin %d %s.jpg',k,date_str));
%             title(tit)
%             saveas(gcf,fullfile(tmp_dir,tit))
            clear durs_tmp 
            aggressor_prop(i,k) = size(A_data,1)/examples_per_bin; 
            aggressed_prop(i,k) = size(a_data,1)/examples_per_bin; 
            A_nums_per(i,k) = size(A_data,1); 
            a_nums_per(i,k) = size(a_data,1); 
            
            clear A_data a_data examples_per_bin 
            
        else
            %no examples in this bin 
            aggressor_prop(i,k) = 0; 
            aggressed_prop(i,k) = 0; 
            A_lat_med(i,k) = NaN; %have to see if this happens, use nanmedian, etc 
            a_lat_med(i,k) = NaN; %it's actually propbably already nan so prob can just lave it 
            A_dur_med(i,k) = NaN; 
            a_dur_med(i,k) = NaN; 
        end
        clear start_frame end_frame bin_data tmp1 tmp2 
    end
    clear exp_data 
end
aggressor_prop(:,num_bins+1) = sorted_data; 
aggressor_prop = sortrows(aggressor_prop,num_bins+1); %double check this 
aggressor_prop(:,1:num_bins) = aggressor_prop(:,1:num_bins)*100; %convert to percentage 

aggressed_prop(:,num_bins+1) = sorted_data; 
aggressed_prop = sortrows(aggressed_prop,num_bins+1); %double check this 
aggressed_prop(:,1:num_bins) = aggressed_prop(:,1:num_bins)*100; %convert to percentage 


% a_sum = sum(a_nums_per,1); %add each column 
% A_sum = sum(A_nums_per,1); %add each column 
% % %%make shaded error bars - one for each 
% % 
% % save_dir = fullfile('Z:/Analyses/Rachel/NewTemporalProportion-SocialDynamics/JoshPlots/WithStats/Autoscale',sprintf('%sSequence',sequence_type)); 
% % if ~isdir(save_dir)
% %     mkdir(save_dir)
% end
% aggressor_color = [230 105 85]./255; 
% aggressed_color  = [4 90 250]./255;
% 
% %%make a josh plot for each 
% %%loop through each timebin 
% for i = 1:5
% %     %instances
% %     data{1,1} = aggressor_prop(:,i); 
% %     data{1,2} = aggressed_prop(:,i); 
%     colors(1,:) = aggressor_color; 
%     colors(2,:) = aggressed_color; 
%     fillcolor = colors; 
%     plot_shapes = {'o';'o'}; 
%     vars.x = 'Role';
%     data_labels_new = {'Aggressor';'Aggressed'};
% % 
% %     vars.y = 'Proportion'; 
% %     [p,h,stats]=signrank(aggressor_prop(:,i),aggressed_prop(:,i)); 
% %     BehaviorTitle = sprintf('Proportion - %s - TimeBin %d p = %d', sequence_type,i,p); 
% %     y1 = 0; 
% %     y2 = 1;
% %     fn_joshplotlineplot_combined(data,save_dir,fillcolor,vars,data_labels_new,plot_shapes,BehaviorTitle,num_experiments,y1,y2)
%     
%     data{1,1} = A_lat_med(:,i);
%     data{1,2} = a_lat_med(:,i);
%     vars.y = 'Median Latency';
% %     y1 = -20; 
% %     y2 = 1500; 
%     [p,h,stats]=signrank(A_lat_med(:,i),a_lat_med(:,i));
% 
%     BehaviorTitle = sprintf('Latency - %s - TimeBin %d, p = %d', sequence_type,i,p);
%     fn_joshplotlineplot_combined(data,save_dir,fillcolor,vars,data_labels_new,plot_shapes,BehaviorTitle,num_experiments)
%     
%     data{1,1} = A_dur_med(:,i);
%     data{1,2} = a_dur_med(:,i);
%     vars.y = 'Median Duration';
% %     y1 = 10;
% %     y2 = 700;
%     [p,h,stats]=signrank(A_dur_med(:,i),a_dur_med(:,i));
% 
%     BehaviorTitle = sprintf('Duration - %s - TimeBin %d, p = %d', sequence_type,i,p);
% 
%     fn_joshplotlineplot_combined(data,save_dir,fillcolor,vars,data_labels_new,plot_shapes,BehaviorTitle,num_experiments)
%     
% 
% end
% 
% % %make a shaded erorr bar for each 
% % %%instances shaded error 
% % x = 1:num_bins; 
% % y = nanmedian(aggressor_prop); 
% % errBar = flipud(prctile(aggressor_prop,[25 75])); 
% % lineProps = {'Color',aggressor_color}
% % figure('color','w')
% % shadedErrorBar(x,y,errBar,lineProps)
% % y = nanmedian(aggressed_prop)
% % errBar = flipud(prctile(aggressed_prop,[25 75])); 
% % lineProps = {'Color',aggressed_color}
% % hold on
% % shadedErrorBar(x,y,errBar,lineProps)
% % title(sprintf('Proportion of Instances Over Time - %s',sequence_type)); 
% % set(gca,'ylim',[0 1])
% % ylabel('Proportion')
% % xlabel('Time Bin')
% % fn = sprintf('instancesproportion_%s.jpg',sequence_type); 
% % fn2 = sprintf('instancesproportion_%s.epsc',sequence_type); 
% % saveas(gcf,fullfile(save_dir,fn)); 
% % saveas(gcf,fullfile(save_dir,fn2)); 
% % 
% % %%latency 
% % x = 1:num_bins; 
% % y = nanmedian(A_lat_med); 
% % errBar = flipud(prctile(A_lat_med,[25 75])); 
% % lineProps = {'Color',aggressor_color}
% % figure('color','w')
% % shadedErrorBar(x,y,errBar,lineProps)
% % y = nanmedian(a_lat_med)
% % errBar = flipud(prctile(a_lat_med,[25 75])); 
% % lineProps = {'Color',aggressed_color}
% % hold on
% % shadedErrorBar(x,y,errBar,lineProps)
% % title(sprintf('Latency Between AGG and SI Over Time - %s',sequence_type)); 
% % set(gca,'ylim',[0 280])
% % ylabel('Median Latency')
% % xlabel('Time Bin')
% % fn = sprintf('medianlatency_%s.jpg',sequence_type); 
% % fn2 = sprintf('medianlatency_%s.epsc',sequence_type); 
% % saveas(gcf,fullfile(save_dir,fn)); 
% % saveas(gcf,fullfile(save_dir,fn2)); 
% % 
% % %for latency 0-260
% % %%duration
% % x = 1:num_bins; 
% % y = nanmedian(A_dur_med); 
% % errBar = flipud(prctile(A_dur_med,[25 75])); 
% % lineProps = {'Color',aggressor_color}
% % figure('color','w')
% % shadedErrorBar(x,y,errBar,lineProps)
% % y = nanmedian(a_dur_med)
% % errBar = flipud(prctile(a_dur_med,[25 75])); 
% % lineProps = {'Color',aggressed_color}
% % hold on
% % shadedErrorBar(x,y,errBar,lineProps)
% % title(sprintf('Duration of SI Over Time - %s',sequence_type)); 
% % set(gca,'ylim',[15 85])
% % ylabel('Median Duration')
% % xlabel('Time Bin')
% % fn = sprintf('medianduration_%s.jpg',sequence_type); 
% % fn2 = sprintf('medianduration_%s.epsc',sequence_type); 
% % %for duration - 15-85
% % saveas(gcf,fullfile(save_dir,fn)); 
% % saveas(gcf,fullfile(save_dir,fn2)); 
% 
% 
% 
% 
% 
% 
% 
