# Supplementary material for: Mice employ a bait-and-switch escape mechanism to de-escalate social conflict
Source: PLoS Biol. 2024 Oct 15;22(10):e3002496. doi: 10.1371/journal.pbio.3002496 (PMC11479765; doi:10.1371/journal.pbio.3002496)
Supplement: S1 Code — (ZIP) [file pbio.3002496.s011.zip › S1_Code/script_occupancycode.m]

%%occupancy analysis 

clear all 
clc 
close all 


User = 'Dan'; 
if strcmp(User,'Dan')
    Directory = dir(fullfile('Z:/Analyses/JAABA_data/DanVids')); %where JAABA data is located on Z drive
end

Directory = Directory(3:end); 
for i = 1:length(Directory)
    tmp = Directory(i).name; 
    DateStr{i,1}=tmp(1:8); 
end
%preallocating 
num_experiments = length(DateStr); 
vfc = 30; %video sampling rate 

percent_time = []; %get total percentage of events that they occupy the bins 
%making this an empty structure 
%find bins >0 
%44 animals, 3 columns per mouse 
num_bins = [3 6 9]; %variable to determine the size of each bin - can be changed 
num_track = 0; 
% for b = 1:length(num_bins)
%     
for i = 1:length(num_bins)
    percent_time.(sprintf('binsize%d',num_bins(i))) = [];  
end


%%code to sort data so that we can put the recordings in the order they are
%%presented in the manuscript 
sorted_data = NaN(num_experiments,1); 
for i = 1:length(DateStr) %%step through each experiment 
    date_str = char(DateStr{i});
    [voc_data,SI_M1M2,SI_M1F1,SI_M1F2,SI_M2F1,SI_M2F2,SI_F1F2,Fight,Fled_From,MCM,MCF,Flee,FApproach,MApproach,FInvestigate,MInvestigate,FemaleFlee] = fn_load_everything_to_make_life_easier(User,date_str);
    output_dom_tmp = fn_make_dom_output_from_chases_and_flees(MCM,Fled_From);
    output_dom_now = output_dom_tmp(:,1:4);
    m1dom_tmp = numel(find(output_dom_tmp(:,4)==1));
    m2dom_tmp = numel(find(output_dom_tmp(:,4)==2));
    sorted_data(i,1) = abs(m1dom_tmp-m2dom_tmp)/(m1dom_tmp+m2dom_tmp);
%     sorted_data(i,2) = i; %the index that will match up with these values 
    clear voc_data output_dom_tmp output_dom now m1dom_tmp m2dom_tmp SI* Fight Fled_From MCM MCF Flee FApproach MApproach FInvestigate MInvestigate FemaleFlee
end

for i = 1:length(DateStr) %loop through every experiment in our dataset 
    date_str = char(DateStr{i});
    
    
    load(fullfile('Y:/Data',User,date_str,'Output/Muse/meters_2_pixels.mat')); %load in meters_2_pixels file corresponding to this data set
    load(fullfile('Y:/Data',User,date_str,'Output/Muse/Test_C_1_mark_corners.mat')); %load in corners data corresponding to this data set 
    filename_tracks = (fullfile('Y:/Data',User,date_str,'Output/Video/Motr/MotrTest_C_1',...
        'Results/Tracks/Test_C_1_tracks.mat')); %load in tracks file corresponding to this data set 
    load(filename_tracks);
    max_x_val = max([mark_corners.x_pix]);
    min_x_val = min([mark_corners.x_pix]);
    max_y_val = max([mark_corners.y_pix]);
    min_y_val = min([mark_corners.y_pix]);
    [m1,m2,m3,m4]=load_track_file_jpn(filename_tracks,meters_2_pixels,vfc); %a function to extract relevant information from the tracks file
    %m1 = mouse1; m2 = mouse2; m3 = female1; m4 = female 2 
    m1_data(:,1) = m1.m_afX(1,:)'; %x data 
    m1_data(:,2) = m1.m_afY(1,:)'; %y data 
    m2_data(:,1) = m2.m_afX(1,:)'; 
    m2_data(:,2) = m2.m_afY(1,:)'; 
    m3_data(:,1) = m3.m_afX(1,:)'; 
    m3_data(:,2) = m3.m_afY(1,:)'; 
    m4_data(:,1) = m4.m_afX(1,:)'; 
    m4_data(:,2) = m4.m_afY(1,:)'; 
    mouse_data.m1 = m1_data;
    mouse_data.m2 = m2_data;
    mouse_data.m3 = m3_data;
    mouse_data.m4 = m4_data;
    clear m1 m2 m3 m4 m1_data m2_data m3_data m4_data
    
    for b = 1:length(num_bins)
        percent_tmp = NaN(1,5);
        %             if m == 1
        bin_pixels = num_bins(b)/100;
        bin_pixels = bin_pixels/meters_2_pixels;
        xedges = [(min_x_val):bin_pixels:(max_x_val)];
        yedges = [(min_y_val):bin_pixels:(max_y_val)];
        edges{1} = xedges;
        edges{2} = yedges;
        %             end
        
        %             tmp_binsize = num_bins(b);
        %             tmp1 = hist3(tmp_data,'Nbins',[tmp_binsize tmp_binsize]);
        for m = 1:4 %step through each individual mouse
            
            tmp_data = mouse_data.(sprintf('m%d',m));
            tmp1 = hist3(tmp_data,'Edges',edges);
            tmp1(:,end) = [];
            tmp1(end,:) = [];
            foo = numel(find(tmp1>0));
            percent_tmp(1,m) = foo/numel(tmp1); %should be about 100
            clear tmp1 foo
            clear tmp_data
        end
        percent_tmp(1,5) = sorted_data(i,1); 
        percent_time.(sprintf('binsize%d',num_bins(b))) = ...
            cat(1,percent_time.(sprintf('binsize%d',num_bins(b))),percent_tmp); 
        
    end
end

% %%make cdf plto \
% figure('color','w')
% a = cdfplot(percent_time(:,1)); 
% a.Color = 'k';
% a.LineStyle = '-'; 
% hold on 
% b = cdfplot(percent_time(:,2)); 
% b.Color = 'k'; 
% b.LineStyle = ':'; 
% c = cdfplot(percent_time(:,3)); 
% c.Color = 'k'; 
% c.LineStyle = '-.'; 
% legend({'3cm';'6cm';'9cm'},'Location','best')
% grid off 
% box off 
% set(gca,'xlim',[0.8 1])
% title('Occupancy-0.81'); 
% save_dir = fullfile('Z:Analyses/Rachel/DraftForJosh/SocialDynamics/Occupancy'); 
% if ~isdir(save_dir)
%     mkdir(save_dir)
% end
% fn = 'occupancy_extendedx.jpg'; 
% fn2 = 'occupancy_extendedx.epsc'; 
% saveas(gcf,fullfile(save_dir,fn)); 
% saveas(gcf,fullfile(save_dir,fn2)); 


            
        
        
