# Supplementary material for: Mice employ a bait-and-switch escape mechanism to de-escalate social conflict
Source: PLoS Biol. 2024 Oct 15;22(10):e3002496. doi: 10.1371/journal.pbio.3002496 (PMC11479765; doi:10.1371/journal.pbio.3002496)
Supplement: S1 Code — (ZIP) [file pbio.3002496.s011.zip › S1_Code/script_outcomes_postBS.m]

clear all 
clc 
close all 

%%code to get each sequence type
%%then quantify latency and duration ebtween all of these types of
%%sequences and the first SI 
%%sequence 1: AGG-> SI (aggressed male + female) -> SI aggressor and same
%%female 
%%sequence 2: AGG-> SI (aggressed male+female) -> sI aggressed & same
%%female (another SI) 
%%sequence 3: AGG-> SI 1 -> SI with aggressor & diff femael 
%%sequence 4: AGG-> SI 1 -> SI with aggressed & diff female 
%%sequence 5: AGG-> SI 1 -> AGG 


User = 'Dan'; 
if strcmp(User,'Dan')
    Directory = dir(fullfile('Z:/Analyses/JAABA_data/DanVids')); 
end
Directory = Directory(3:end); 
for i = 1:length(Directory)
    tmp = Directory(i).name; 
    DateStr{i,1} = tmp(1:8); 
end
num_experiments = length(DateStr); 
outcome_nums = NaN(num_experiments,5); 
total_sequences = NaN(num_experiments,1); %AGG-> SI with aggressed 
outcome_props = NaN(num_experiments,5); %wtihin each recording 

figure_savedir = fullfile('Z:/Analyses/Rachel/SecondSIAnalyses/NEWBehaviorOutcomes'); 
if ~isdir(figure_savedir)
    mkdir(figure_savedir)
end

real_scores_and_indices = NaN(num_experiments,3); %make bar chart of number of sequences and sort in ascending order of difference in score
for i = 1:length(DateStr)
    date_str = char(DateStr{i});
    [voc_data,SI_M1M2,SI_M1F1,SI_M1F2,SI_M2F1,SI_M2F2,SI_F1F2,Fight,Fled_From,MCM,MCF,Flee,FApproach,MApproach,FInvestigate,MInvestigate,FemaleFlee] = fn_load_everything_to_make_life_easier(User,date_str);
    output_dom_tmp = fn_make_dom_output_from_chases_and_flees(MCM,Fled_From);
    output_dom_now = output_dom_tmp(:,1:4);
    real_data = 'yes';
    m1dom_tmp = numel(find(output_dom_tmp(:,4)==1));
    m2dom_tmp = numel(find(output_dom_tmp(:,4)==2));
    agg_prop(i,1) = size(output_dom_now,1); %num aggs 
    real_scores_and_indices(i,1) = (m1dom_tmp/(m1dom_tmp+m2dom_tmp));
    real_scores_and_indices(i,2) = (m2dom_tmp/(m1dom_tmp+m2dom_tmp));
    real_scores_and_indices(i,3) = abs(real_scores_and_indices(i,1)-real_scores_and_indices(i,2));
    [all_data] = fn_build_SIAGG_matrix(output_dom_tmp,SI_M1F1,SI_M1F2,SI_M2F1,SI_M2F2,real_data);
    
    the_end = ((size(all_data,1))-2); 
    num_relevant_sequences = 0; 
    outcome1 = 0; 
    outcome2 = 0; 
    outcome3 = 0; 
    outcome4 = 0; 
    outcome5 = 0; 
    for k = 1:the_end
        if all_data(k,5)==8
            if all_data(k+1,5)==9
                aggressor = all_data(k,3); 
                aggressed = all_data(k,4); 
                
                if all_data(k+1,3)==aggressed %if a potential bait and switch, continue 
                    if all_data(k+2,5) == 9; %is another SI - see what this looks like without AGG
                        num_relevant_sequences = num_relevant_sequences + 1;
                        f1 = all_data(k+1,4); %female involved
                        %now go through the possibilities
                        if all_data(k+2,5)==8
                            outcome5 = outcome5+1;
                        elseif all_data(k+2,5)==9 %is another SI
                            if all_data(k+2,3)==aggressor
                                if all_data(k+2,4)==f1 %aggressor, with same female
                                    %sequence type 1
                                    outcome1 = outcome1+1;
                                else
                                    outcome3 = outcome3+1; %aggressor, with different male
                                end
                            elseif all_data(k+2,3) == aggressed
                                if all_data(k+2,4) == f1 %aggressed, same female
                                    outcome2 = outcome2+1;
                                else
                                    outcome4 = outcome4+1;
                                end
                            end
                        end
                    else
                        continue
                    end
                    
                else
                    continue
                end
            else
                continue
            end
        else
            continue
        end
    end

total_sequences(i,1) = num_relevant_sequences; 
outcome_nums(i,:) = [outcome1 outcome2 outcome3 outcome4 outcome5]; 
outcome_props(i,:) = [(outcome1/num_relevant_sequences) (outcome2/num_relevant_sequences) (outcome3/num_relevant_sequences)...
    (outcome4/num_relevant_sequences) (outcome5/num_relevant_sequences)]; 
end
%%numbers excluding sequence 5 
total_num = sum(total_sequences); 
without_5 = outcome_nums(:,1:4); 
labels = {'Sequence 1';'Sequence 2';'Sequence 3';'Sequence 4'};  
