# Supplementary material for: Mice employ a bait-and-switch escape mechanism to de-escalate social conflict
Source: PLoS Biol. 2024 Oct 15;22(10):e3002496. doi: 10.1371/journal.pbio.3002496 (PMC11479765; doi:10.1371/journal.pbio.3002496)
Supplement: S1 Code — (ZIP) [file pbio.3002496.s011.zip › S1_Code/script_predictsequence.m]

%%analysis to see if we can predict sequencey type (aggression vs.
%%control)) 

%load in all types of data 
%get latency, duration, aggressor/aggressed, and then set output variable 

clear all
clc 
close all 

%%real data 
load(fullfile('Z:/Analyses/Rachel/NonSocialControl-DanData/NonSocialControlData.mat')); 
%loads in as walk_control 
load(fullfile('Z:\Analyses\Rachel\AGGSequence-DanData\AGGSequenceData.mat')); 
%loads in as agg_sequences
load(fullfile('Z:/Analyses/Rachel/SocialControl-DanData/MIMControlData.mat')); 
%loads in as MIM_control 
%%for the shuffe - just randomize the sequence type 

User = 'Dan';
if strcmp(User,'Dan')
    Directory = dir(fullfile('Z:/Analyses/JAABA_data/DanVids')); 
end
Directory = Directory(3:end); 
for i = 1:length(Directory)
    tmp = Directory(i).name; 
    DateStr{i,1} = tmp(1:8); 
end
real_all = []; 
subsample_all = []; 

%%set up the data 
for i = 1:length(DateStr)
    
    date_str = char(DateStr{i}); 
    %%aggressive sequences 
    tmp = agg_sequences.(sprintf('experiment%s',date_str)); 
    %1 = alpha aggressor 2 = alpha aggressed 3 = beta aggressor 4 = beta
    %aggressed 
    A_loc = find(tmp(:,3)==1|tmp(:,3)==3); %get loc for aggressor 
    a_loc = find(tmp(:,3)==2|tmp(:,3)==4); %get loc for aggressed 
    tmp1 = tmp(A_loc,1:3); %indexing 
    tmp1(:,3) = 1; %aggressor 
    tmp2 = tmp(a_loc,1:3); 
    tmp2(:,3) = 2; %aggressed 
    tmp_all = [tmp1;tmp2]; %make sure this works 
    tmp_all(:,4) = 1; %equal aggressive sequence 
    real_all = cat(1,real_all,tmp_all); 
    clear tmp_all 

    clear A_loc a_loc tmp1 tmp2 tmp 
    tmp = walk_control.(sprintf('experiment%s',date_str)); 
    A_loc = find(tmp(:,3)==1|tmp(:,3)==3); %get loc for aggressor
    a_loc = find(tmp(:,3)==2|tmp(:,3)==4); %get loc for aggressed
    tmp1 = tmp(A_loc,1:3); %indexing
    tmp1(:,3) = 1; %aggressor
    tmp2 = tmp(a_loc,1:3);
    tmp2(:,3) = 2; %aggressed
    tmp_all = [tmp1;tmp2]; %make sure this works
    tmp_all(:,4) = 2; %equal control sequences 
    real_all = cat(1,real_all,tmp_all); 
    clear tmp_all 

    clear A_loc a_loc tmp1 tmp2 tmp
    tmp = MIM_control.(sprintf('experiment%s',date_str));
    A_loc = find(tmp(:,3)==1|tmp(:,3)==3); %get loc for aggressor
    a_loc = find(tmp(:,3)==2|tmp(:,3)==4); %get loc for aggressed
    tmp1 = tmp(A_loc,1:3); %indexing
    tmp1(:,3) = 1; %aggressor
    tmp2 = tmp(a_loc,1:3);
    tmp2(:,3) = 2; %aggressed
    tmp_all = [tmp1;tmp2]; %make sure this works
    tmp_all(:,4) = 2; %equal control sequences
    real_all = cat(1,real_all,tmp_all); 
    clear tmp_all 

    clear A_loc a_loc tmp1 tmp2 tmp
end
% 
%%make shuffle 
%%for subsample just find the number of 1's and the number of 2's and find
%%min 

min_beh = numel(find(real_all(:,4)==1)); %there should certaintly be less of these 
min_beh = round((min_beh)*0.75); 
%%make the data structure for the shuffled data 
for i = 1:length(DateStr)
    date_str = char(DateStr{i}); 
    for k = 1:1000 
        shuffle_tmp = []; 
        tmp = shuffle_AGG.(sprintf('iteration%d',k)).(sprintf('experiment%s',date_str)); 
        A_loc = find(tmp(:,3)==1|tmp(:,3)==3); %get loc for aggressor
        a_loc = find(tmp(:,3)==2|tmp(:,3)==4); %get loc for aggressed
        tmp1 = tmp(A_loc,1:3); %indexing
        tmp1(:,3) = 1; %aggressor
        tmp2 = tmp(a_loc,1:3);
        tmp2(:,3) = 2; %aggressed
        tmp_all = [tmp1;tmp2]; %make sure this works
        tmp_all(:,4) = 1; %equal aggressive sequence
        shuffle_tmp = cat(1,shuffle_tmp,tmp_all); 
        clear tmp_all A_loc tmp a_loc tmp1 tmp2 

        tmp = shuffle_MIM.(sprintf('iteration%d',k)).(sprintf('experiment%s',date_str));
        A_loc = find(tmp(:,3)==1|tmp(:,3)==3); %get loc for aggressor
        a_loc = find(tmp(:,3)==2|tmp(:,3)==4); %get loc for aggressed
        tmp1 = tmp(A_loc,1:3); %indexing
        tmp1(:,3) = 1; %aggressor
        tmp2 = tmp(a_loc,1:3);
        tmp2(:,3) = 2; %aggressed
        tmp_all = [tmp1;tmp2]; %make sure this works
        tmp_all(:,4) = 2; %equal aggressive sequence
        shuffle_tmp = cat(1,shuffle_tmp,tmp_all);
        clear tmp_all A_loc tmp a_loc tmp1 tmp2

        tmp = shuffle_walk.(sprintf('iteration%d',k)).(sprintf('experiment%s',date_str));
        A_loc = find(tmp(:,3)==1|tmp(:,3)==3); %get loc for aggressor
        a_loc = find(tmp(:,3)==2|tmp(:,3)==4); %get loc for aggressed
        tmp1 = tmp(A_loc,1:3); %indexing
        tmp1(:,3) = 1; %aggressor
        tmp2 = tmp(a_loc,1:3);
        tmp2(:,3) = 2; %aggressed
        tmp_all = [tmp1;tmp2]; %make sure this works
        tmp_all(:,4) = 2; %equal aggressive sequence
        shuffle_tmp = cat(1,shuffle_tmp,tmp_all);
        clear tmp_all A_loc tmp a_loc tmp1 tmp2

        shuffle_all.(sprintf('iteration%d',k)) = cat(1,shuffle_all.(sprintf('iteration%d',k)),shuffle_tmp); 
    end
end

num_iterations = 1000; 
training_prop = 0.75; 
predict_prop = 0.25; 

%chance accuarcy here is 50% 
%use decision tree classifier 
real_accuracy = zeros(1000,1); 
samplesize_accuracy = zeros(1000,1); 
shuffle_accuracy = zeros(1000,1); 
save_dir = fullfile('Z:/Analyses/Rachel/ControlAnalyses-SocialDynamics/PredictingSequenceType'); 
if ~isdir(save_dir)
    mkdir(save_dir)
end

for curr_iteration = 1:num_iterations 
    training_data = []; 
    training_labels = []; 
    predict_data = []; 
    original_labels = []; 

    curr_data = real_all(randperm(size(real_all,1)),:); 
    min_behaviors = size(curr_data,1); 
    %randomly sorts the data 
        %pick the training data
    curr_training_data = curr_data(1 : floor(training_prop * min_behaviors),1:3); %predictors
    training_data = cat(1,training_data,curr_training_data);%keep
    curr_training_labels(1:size(curr_training_data,1), 1) = curr_data(1 : floor(training_prop * min_behaviors),4);%outcome variable
    training_labels = cat(1,training_labels, curr_training_labels);%keep
    
    %pick the testing data
    curr_predict_data = curr_data(floor(training_prop * min_behaviors) + 1 : floor(training_prop * min_behaviors) + floor(predict_prop * min_behaviors),1:3);
    predict_data = cat(1,predict_data, curr_predict_data);
    curr_predict_labels(1:size(curr_predict_data,1), 1) = curr_data(floor(training_prop * min_behaviors) + 1 : floor(training_prop * min_behaviors) + floor(predict_prop * min_behaviors),4);
    original_labels = cat(1,original_labels, curr_predict_labels);
    
    %create the model
    Mdl = fitcdiscr(training_data,training_labels); %discriminant analysis 
    [labels] = predict(Mdl,predict_data);
    all_labels = cat(2,labels,original_labels);
    correct = length(find(all_labels(:,1)==all_labels(:,2)));
    real_accuracy(curr_iteration) = (correct/size(all_labels,1));
    clear curr_data curr_training_data curr_training_labels curr_predict_data curr_predict_labels 
    clear correct all_labels labels 
end
save(fullfile(save_dir,'SequenceRealData.mat'),'real_accuracy'); 
type1_loc = find(real_all(:,4)==1); 
type2_loc = find(real_all(:,4)==2); 

for curr_iteration = 1:num_iterations 
    training_data = []; 
    training_labels = []; 
    predict_data = []; 
    original_labels = []; 
    
    tmp_loc = type1_loc(randperm(min_beh),:);
    type1_data = real_all(tmp_loc,:); 
    clear tmp_loc 
    tmp_loc = type2_loc(randperm(min_beh),:); 
    type2_data = real_all(tmp_loc,:); 
    clear tmp_loc 
    sample_data = cat(1,type1_data,type2_data); 
    clear type1_data type2_data 
   
    curr_data = sample_data(randperm(size(sample_data,1)),:); 
    min_behaviors = size(curr_data,1); 
    clear sample_data sample1_loc sample2_loc example1 example2 tmp1 tmp2
    %randomly sorts the data 
        %pick the training data
    curr_training_data = curr_data(1 : floor(training_prop * min_behaviors),1:3); %predictors
    training_data = cat(1,training_data,curr_training_data);%keep
    curr_training_labels(1:size(curr_training_data,1), 1) = curr_data(1 : floor(training_prop * min_behaviors),4);%outcome variable
    training_labels = cat(1,training_labels, curr_training_labels);%keep
    
    %pick the testing data
    curr_predict_data = curr_data(floor(training_prop * min_behaviors) + 1 : floor(training_prop * min_behaviors) + floor(predict_prop * min_behaviors),1:3);
    predict_data = cat(1,predict_data, curr_predict_data);
    curr_predict_labels(1:size(curr_predict_data,1), 1) = curr_data(floor(training_prop * min_behaviors) + 1 : floor(training_prop * min_behaviors) + floor(predict_prop * min_behaviors),4);
    original_labels = cat(1,original_labels, curr_predict_labels);
    
    %create the model
    Mdl = fitcdiscr(training_data,training_labels); %discriminant analysis 
    [labels] = predict(Mdl,predict_data);
    all_labels = cat(2,labels,original_labels);
    correct = length(find(all_labels(:,1)==all_labels(:,2)));
    samplesize_accuracy(curr_iteration) = (correct/size(all_labels,1));
    clear curr_data curr_training_data curr_training_labels curr_predict_data curr_predict_labels 
    clear correct all_labels labels 
end
save(fullfile(save_dir,'SequenceSubsampleAccuracy.mat'),'samplesize_accuracy'); 

for i = 1:1000 
%     data_tmp = shuffle_all.(sprintf('iteration%d',i)); 
    random_vals = randi(2,size(real_all,1),1); 
    data_tmp = real_all; 
    data_tmp(:,4) = random_vals; 
    clear random_vals 
    tmp_accuracy = zeros(1000,1); 
    for j = 1:num_iterations 
        training_data = [];
        training_labels = [];
        predict_data = [];
        original_labels = [];

        curr_data = data_tmp(randperm(size(data_tmp,1)),:);
        min_behaviors = size(curr_data,1); 
        %randomly sorts the data
        %pick the training data
        curr_training_data = curr_data(1 : floor(training_prop * min_behaviors),1:3); %predictors
        training_data = cat(1,training_data,curr_training_data);%keep
        curr_training_labels(1:size(curr_training_data,1), 1) = curr_data(1 : floor(training_prop * min_behaviors),4);%outcome variable
        training_labels = cat(1,training_labels, curr_training_labels);%keep

        %pick the testing data
        curr_predict_data = curr_data(floor(training_prop * min_behaviors) + 1 : floor(training_prop * min_behaviors) + floor(predict_prop * min_behaviors),1:3);
        predict_data = cat(1,predict_data, curr_predict_data);
        curr_predict_labels(1:size(curr_predict_data,1), 1) = curr_data(floor(training_prop * min_behaviors) + 1 : floor(training_prop * min_behaviors) + floor(predict_prop * min_behaviors),4);
        original_labels = cat(1,original_labels, curr_predict_labels);

        %create the model
        Mdl = fitcdiscr(training_data,training_labels); %discriminant analysis
        [labels] = predict(Mdl,predict_data);
        all_labels = cat(2,labels,original_labels);
        correct = length(find(all_labels(:,1)==all_labels(:,2)));
        tmp_accuracy(j) = (correct/size(all_labels,1));
        clear curr_data curr_training_data curr_training_labels curr_predict_data curr_predict_labels
        clear correct all_labels labels
    end
    clear data_tmp 
    shuffle_accuracy(i) = nanmean(tmp_accuracy); 
end
save(fullfile(save_dir,'ShuffleAccuracy.mat'),'shuffle_accuracy'); 
