# Supplementary material for: Mice employ a bait-and-switch escape mechanism to de-escalate social conflict
Source: PLoS Biol. 2024 Oct 15;22(10):e3002496. doi: 10.1371/journal.pbio.3002496 (PMC11479765; doi:10.1371/journal.pbio.3002496)
Supplement: S1 Code — (ZIP) [file pbio.3002496.s011.zip › S1_Code/script_runsvmclassifier_behavioroutcomes.m]

% %%run SVM classifier to try to predict the type of sequence based on: 
% %distance between animals at start of AGG, end of AGG, start of SI1, end of
% %SI1, start of SI2, end of SI2 (or event2) 
% 
% %for every event, there should be 12 predictors, and then the outcome is
% %the type of sequence 
% %predictors 1-6 are for aggressor male, predictors 7-12 are for aggressed
% %male 
% %the female is based on the female in the first SI 
% %only using sequences that were like AGG->SI with aggressed 
% 
% %sequence type 1 = AGG->SI with aggressed -> SI with aggressor (same
% %female) 
% %sequence type 2 = AGG->SI with aggressed -> SI with aggressed (same
% %female) 
% %sequence type 3 = AGG-> SI with aggressed -> SI with aggressor (different
% %female0 
% %sequence type 4 = AGG-> SI with aggressed -> SI with aggressed (different
% %female) 

% 
% %then column 13 would be the type/outcome variable
% 
% clear all 
% clc 
% close all 
% addpath('Z:\Matlab_code\Rachel\ControlAnalyses-SocialDynamicsPaper\toolbox')
load(fullfile('Z:/Analyses/Rachel/SecondSIAnalyses/NEWBehaviorOutcomes/BSSequences.mat')); 
fields = fieldnames(all_sequences); %one field for every date string 

all_classifier_data = []; 
User = 'Dan'; 
vfc = 30; 
for i = 1:length(fields)
    date_str = fields{i}; 
    date_str = date_str(4:end); 
    data_tmp = all_sequences.(sprintf('exp%s',date_str)); 
        fname = (fullfile('Y:/Data',User,date_str,'Output/Video/Motr/MotrTest_C_1',...
        'Results/Tracks/Test_C_1_tracks.mat'));
    %in meters
    s = load(fullfile('Y:/Data',User,date_str,'Output','Muse\meters_2_pixels.mat')); 
    meters_2_pixels = s.meters_2_pixels; 
    [m1,m2,m3,m4] = load_track_file_jpn(fname,meters_2_pixels,vfc);
    tmp_classifier_data = NaN(size(data_tmp,1),13); %rows = number of examples, columns = number of variables 
    %load in tracking data to get the distances 
    a(:,1) = m1.m_afX;
    a(:,2) = m1.m_afY;
    b(:,1) = m2.m_afX;
    b(:,2) = m2.m_afY;
    c(:,1) = m3.m_afX;
    c(:,2) = m3.m_afY;
    d(:,1) = m4.m_afX;
    d(:,2) = m4.m_afY;
    clear m1 m2 m3 m4
% 
    for j = 1:size(data_tmp,1)
        %in this structure: 
        %column 1 = AGG start 
        %column 2 = AGG end 
        %column 3 = SI start 
        %column 4 = SI end 
        %column 5 = event 2 start 
        %column 6 = event 2 end 
        %column 7 = type (1-5); 
        %column 8 = m1 interacting 
        %column 9 = m2 interacting 
        %column 10 = f1 interacting 
        %column 11 = f2 interacting 
        tmp_classifier_data(j,13) = data_tmp(j,7); %type is the output variable 
        frame1 = data_tmp(j,1); %start of AGG 
        frame2 = data_tmp(j,2); %end of AGG
        frame3 = data_tmp(j,3); %start of SI 1
        frame4 = data_tmp(j,4); %end of SI 
        frame5 = data_tmp(j,5); %start of event 2
        frame6 = data_tmp(j,6); %end of event 2 

        aggressed = data_tmp(j,8); %m1 interacting 
        if aggressed == 1
            aggressor = 2; 
        elseif aggressed == 2
            aggressor = 1; 
        end
        f1 = data_tmp(j,10); 

        if aggressor == 1
            aggressor_vals = a; 
            aggressed_vals = b; 
        elseif aggressor == 2
            aggressor_vals = b; 
            aggressed_vals = a; 
        end
        if f1 == 3 
            f1_vals = c; 
        elseif f1 == 4
            f1_vals = d; 
        end

        %Get the relevant distances 
        [aggressor_dis,aggressed_dis] = fn_getdistancefromfemale(frame1,aggressor_vals,aggressed_vals,f1_vals,meters_2_pixels);
        tmp_classifier_data(j,1) = aggressor_dis; %start of AGG
        tmp_classifier_data(j,7) = aggressed_dis;

        [aggressor_dis,aggressed_dis] = fn_getdistancefromfemale(frame2,aggressor_vals,aggressed_vals,f1_vals,meters_2_pixels);
        tmp_classifier_data(j,2) = aggressor_dis; %end of AGG
        tmp_classifier_data(j,8) = aggressed_dis;

        [aggressor_dis,aggressed_dis] = fn_getdistancefromfemale(frame3,aggressor_vals,aggressed_vals,f1_vals,meters_2_pixels);
        tmp_classifier_data(j,3) = aggressor_dis; %start ofSI 1
        tmp_classifier_data(j,9) = aggressed_dis;

        [aggressor_dis,aggressed_dis] = fn_getdistancefromfemale(frame4,aggressor_vals,aggressed_vals,f1_vals,meters_2_pixels);
        tmp_classifier_data(j,4) = aggressor_dis; %end of SI1
        tmp_classifier_data(j,10) = aggressed_dis;

        [aggressor_dis,aggressed_dis] = fn_getdistancefromfemale(frame5,aggressor_vals,aggressed_vals,f1_vals,meters_2_pixels);
        tmp_classifier_data(j,5) = aggressor_dis; %start of event 2
        tmp_classifier_data(j,11) = aggressed_dis;

        [aggressor_dis,aggressed_dis] = fn_getdistancefromfemale(frame6,aggressor_vals,aggressed_vals,f1_vals,meters_2_pixels);
        tmp_classifier_data(j,6) = aggressor_dis; %end of event 2
        tmp_classifier_data(j,12) = aggressed_dis;

    end
    clear a b c d 
    all_classifier_data = cat(1,all_classifier_data,tmp_classifier_data); 
    clear data_tmp 
end

%then run the classifier - after checking htat this code is working
%appropriatley 
%outcome variable is the 13th column 
%want to run an SVM classifier 
num_iterations = 1000; 
training_prop = 0.75; %data used as training 
predict_prop = 0.25; 

real_total_accuracy = zeros(1000,1); 

for curr_iteration = 1:num_iterations
    training_data = []; 
    training_labels = []; 
    predict_data = []; 
    original_labels = []; 
    curr_data = all_classifier_data(randperm(size(all_classifier_data,1)),:); 
    min_behaviors =size(curr_data,1); 
    %pick the training data 
    curr_training_data = curr_data(1 : floor(training_prop * min_behaviors),1:12); %predictors 
    training_data = cat(1,training_data,curr_training_data);%keep
    curr_training_labels(1:size(curr_training_data,1), 1) = curr_data(1 : floor(training_prop * min_behaviors),13);%outcome variable
    training_labels = cat(1,training_labels, curr_training_labels);%keep

    %pick the testing data
    curr_predict_data = curr_data(floor(training_prop * min_behaviors) + 1 : floor(training_prop * min_behaviors) + floor(predict_prop * min_behaviors),1:12);
    predict_data = cat(1,predict_data, curr_predict_data);
    curr_predict_labels(1:size(curr_predict_data,1), 1) = curr_data(floor(training_prop * min_behaviors) + 1 : floor(training_prop * min_behaviors) + floor(predict_prop * min_behaviors),13);
    original_labels = cat(1,original_labels, curr_predict_labels);

    %create the model
    Mdl = fitcecoc(training_data,training_labels); %multiclass model 
    [labels] = predict(Mdl,predict_data);
    all_labels = cat(2,labels,original_labels);
    correct = length(find(all_labels(:,1)==all_labels(:,2)));
    real_total_accuracy(curr_iteration) = (correct/size(all_labels,1));
end
%save accuracy and get downsampled accuracy 
% save_dir = fullfile('Z:/Analyses/Rachel/SecondSIAnalyses/NEWBehaviorOutcomes'); 
% save(fullfile(save_dir,'RealAccuracyAllExamples.mat'),'real_total_accuracy'); 

%now do a sample match wherin you find the minimum number of everythign and
%get 75 of that 
% 
% tmp_vals = 


%get this val for every single one
num_iterations = 1000; 
training_prop = 0.75; %data used as training 
predict_prop = 0.25; 

shuffle_total_accuracy = zeros(1000,1); 
% 
% for curr_iteration = 1:num_iterations
for curr_iteration = 1:num_iterations
    tmp_data = [];
    ran_vals = randi(4,size(all_classifier_data,1),1);  %randomize the sequence type 
    tmp_data(:,1:12) = all_classifier_data(:,1:12);
    tmp_data(:,13) = ran_vals;
    clear ran_vals
    tmp_accuracy = zeros(1000,1);
    %     for c = 1:5
    %         tmp_type = c;
    %         tmp_loc = find(all_classifier_data(:,13)==tmp_type);
    %         tmp_loc2 = tmp_loc(randperm(min_val),:); %should give you the right number from this
    %         sample1 = all_classifier_data(tmp_loc2,1:13);
    %         tmp_data = cat(1,tmp_data,sample1);
    %         clear tmp_loc tmp_loc2 sample1
    %     end
    for i = 1:1000
        curr_data = tmp_data(randperm(size(tmp_data,1)),:);
        training_data = [];
        training_labels = [];
        predict_data = [];
        original_labels = [];
        min_behaviors =size(curr_data,1);
        %pick the training data
        curr_training_data = curr_data(1 : floor(training_prop * min_behaviors),1:12); %predictors
        training_data = cat(1,training_data,curr_training_data);%keep
        curr_training_labels(1:size(curr_training_data,1), 1) = curr_data(1 : floor(training_prop * min_behaviors),13);%outcome variable
        training_labels = cat(1,training_labels, curr_training_labels);%keep

        %pick the testing data
        curr_predict_data = curr_data(floor(training_prop * min_behaviors) + 1 : floor(training_prop * min_behaviors) + floor(predict_prop * min_behaviors),1:12);
        predict_data = cat(1,predict_data, curr_predict_data);
        curr_predict_labels(1:size(curr_predict_data,1), 1) = curr_data(floor(training_prop * min_behaviors) + 1 : floor(training_prop * min_behaviors) + floor(predict_prop * min_behaviors),13);
        original_labels = cat(1,original_labels, curr_predict_labels);

        %create the model
        Mdl = fitcecoc(training_data,training_labels); %multiclass model
        [labels] = predict(Mdl,predict_data);
        all_labels = cat(2,labels,original_labels);
        correct = length(find(all_labels(:,1)==all_labels(:,2)));
        tmp_accuracy(i,1) = (correct/size(all_labels,1));
        clear curr_data
    end
    shuffle_total_accuracy = tmp_accuracy; 
    shuffle_total_accuracy(curr_iteration) = nanmean(tmp_accuracy); 

end

save_dir = fullfile('Z:/Analyses/Rachel/SecondSIAnalyses/NEWBehaviorOutcomes'); 
save(fullfile(save_dir,'ShuffleAccuracy.mat'),'shuffle_total_accuracy'); 
