# Supplementary material for: Mice employ a bait-and-switch escape mechanism to de-escalate social conflict
Source: PLoS Biol. 2024 Oct 15;22(10):e3002496. doi: 10.1371/journal.pbio.3002496 (PMC11479765; doi:10.1371/journal.pbio.3002496)
Supplement: S1 Code — (ZIP) [file pbio.3002496.s011.zip › S1_Code/script_runSVMclassifier_sequences_figure2.m]

% %%write code to run classifiers for predicitng aggressor/aggressed based on
% %%latency and duration - walk control 
% 
% %%do this for each sequence type 
% 
% %%save the accuracy data - for one plot (repeat this process for several
% %%figures) 
% 
% %%put the figure in the same folder 
% 
% %load in real data, load in shuffled data 
% %then perform analyses - make this flexible so that it works for wahtever
% %you're doing 
% %make the type (social, non-social,AGG) a variable 
% % 
clear all 
clc 
close all 
% 
% %1 = alpha aggressor 
% %2 = alpha aggressed 
% %3 = beta aggressor 
% %4 = beta aggressed 
 
%%things to change depending on sequence you want to look at 
load(fullfile('Z:/Analyses/Rachel/NonSocialControl-DanData/NonSocialControlData.mat')); 
real_data = walk_control; %to make it easier to work with later 
clear walk_control %change this depending 
load(fullfile('Z:/Analyses/Rachel/ControlAnalyses-SocialDynamics/Fig3Shuffle/WalkTemporalShuffleInfo.mat')); 
shuffle_data = shuffle_walk ; 
clear shuffle_walk
save_dir = fullfile('Z:/Analyses/Rachel/ControlAnalyses-SocialDynamics/Fig3Shuffle/WalkAccuracyValues'); 
if ~isdir(save_dir)
    mkdir(save_dir)
end


User = 'Dan';
if strcmp(User,'Dan')
    Directory = dir(fullfile('Z:/Analyses/JAABA_data/DanVids')); 
end
Directory = Directory(3:end); 
for i = 1:length(Directory)
    tmp = Directory(i).name; 
    DateStr{i,1} = tmp(1:8); 
end
% num_experiments = length(DateStr); 
% %concatenate all the data 
real_all = []; 
shuffle_all = []; 
for i = 1:1000
    shuffle_all.(sprintf('iteration%d',i)) = []; %just preallocating 
end
for i = 1:length(DateStr)
    date_str = char(DateStr{i});
    tmp = real_data.(sprintf('experiment%s',date_str)); %loading in correct data 
    real_all = cat(1,real_all,tmp); 
    clear tmp
    for k = 1:1000 
        tmp2 = shuffle_data.(sprintf('iteration%d',k)).(sprintf('experiment%s',date_str)); 
        shuffle_all.(sprintf('iteration%d',k)) = cat(1,shuffle_all.(sprintf('iteration%d',k)),tmp2); 
        clear tmp2
    end
    %%double check that this works 
end
% %should have all concatenated data now 
% 
% %now get sample size 
% %1's and 3 = aggressor 
% %2's and 4 = aggressed 
%if want to do this for dominant/subordinate modify these lines - set
%aggressor_loc to find 1's and 2's, and set aggressed_loc to find 3's and 4
%
aggressor_loc = find(real_all(:,3)==1|real_all(:,3)==3); 
aggressed_loc = find(real_all(:,3)==2|real_all(:,3)==4); 
real_all(aggressor_loc,3) = 1; %aggressor - convert data into binary 
real_all(aggressed_loc,3) = 2; %aggressed 
tmp = [size(aggressor_loc,1) size(aggressed_loc,1)]; 
data_size = round(min(tmp)*0.75); %75 of this size is what you'll take for the sample size control 
%randomly sample - subsample match 
% 
%run classifier for all data 
num_iterations = 1000; 
training_prop = 0.75; 
predict_prop = 0.25; 

real_accuracy = zeros(1000,1); 
samplesize_accuracy = zeros(1000,1);
shuffle_accuracy = zeros(1000,1); 

for curr_iteration = 1:num_iterations 
    training_data = [];
    training_labels = [];
    predict_data = [];
    original_labels = [];
    tmp_loc = aggressor_loc(randperm(data_size),:); %check that this works 
    aggressor_data = real_all(tmp_loc,:); %aggressor loc = getting right amoutn of data 
    tmp_loc = aggressed_loc(randperm(data_size),:); 
    aggressed_data = real_all(tmp_loc,:); 
    sample_all = cat(1,aggressor_data,aggressed_data); %puts everything back togther 
    %this should be a smaller amoutn than real_data 
    curr_data = real_all(randperm(size(sample_all,1)),:);
    min_behaviors =size(curr_data,1);
    %pick the training data
    curr_training_data = curr_data(1 : floor(training_prop * min_behaviors),1:2); %predictors
    training_data = cat(1,training_data,curr_training_data);%keep
    curr_training_labels(1:size(curr_training_data,1), 1) = curr_data(1 : floor(training_prop * min_behaviors),3);%outcome variable
    training_labels = cat(1,training_labels, curr_training_labels);%keep
    
    %pick the testing data
    curr_predict_data = curr_data(floor(training_prop * min_behaviors) + 1 : floor(training_prop * min_behaviors) + floor(predict_prop * min_behaviors),1:2);
    predict_data = cat(1,predict_data, curr_predict_data);
    curr_predict_labels(1:size(curr_predict_data,1), 1) = curr_data(floor(training_prop * min_behaviors) + 1 : floor(training_prop * min_behaviors) + floor(predict_prop * min_behaviors),3);
    original_labels = cat(1,original_labels, curr_predict_labels);
    
    %create the model
    Mdl = fitcsvm(training_data,training_labels); %multiclass model
    [labels] = predict(Mdl,predict_data);
    all_labels = cat(2,labels,original_labels);
    correct = length(find(all_labels(:,1)==all_labels(:,2)));
    samplesize_accuracy(curr_iteration) = (correct/size(all_labels,1));
    clear tmp_loc aggressor_data aggressed_data min_sample_all 
end
save(fullfile(save_dir,'WalkSampleSizeControl.mat'),'samplesize_accuracy'); 
    
for curr_iteration = 1:num_iterations
    training_data = [];
    training_labels = [];
    predict_data = [];
    original_labels = [];
    curr_data = real_all(randperm(size(real_all,1)),:);
    min_behaviors =size(curr_data,1);
    %pick the training data
    curr_training_data = curr_data(1 : floor(training_prop * min_behaviors),1:2); %predictors
    training_data = cat(1,training_data,curr_training_data);%keep
    curr_training_labels(1:size(curr_training_data,1), 1) = curr_data(1 : floor(training_prop * min_behaviors),3);%outcome variable
    training_labels = cat(1,training_labels, curr_training_labels);%keep
    
    %pick the testing data
    curr_predict_data = curr_data(floor(training_prop * min_behaviors) + 1 : floor(training_prop * min_behaviors) + floor(predict_prop * min_behaviors),1:2);
    predict_data = cat(1,predict_data, curr_predict_data);
    curr_predict_labels(1:size(curr_predict_data,1), 1) = curr_data(floor(training_prop * min_behaviors) + 1 : floor(training_prop * min_behaviors) + floor(predict_prop * min_behaviors),3);
    original_labels = cat(1,original_labels, curr_predict_labels);
    
    %create the model
    Mdl = fitctree(training_data,training_labels); %multiclass model
    [labels] = predict(Mdl,predict_data);
    all_labels = cat(2,labels,original_labels);
    correct = length(find(all_labels(:,1)==all_labels(:,2)));
    real_accuracy(curr_iteration) = (correct/size(all_labels,1));
end
save(fullfile(save_dir,'WalkRealAccuracy.mat'),'real_accuracy'); %change depending on type 
%%next do the shuffle 
%get average from each shuffle and put that in the matrix 
for curr_iteration = 1
    %get data 
    data_tmp = shuffle_all.(sprintf('iteration%d',curr_iteration)); 
    tmp_accuracy = zeros(1000,1); 
    a_loc = find(data_tmp(:,3)==2|data_tmp(:,3)==4); 
    A_loc = find(data_tmp(:,3)==1|data_tmp(:,3)==3); 
    data_tmp(a_loc,3) = 2; 
    data_tmp(A_loc,3) = 1; 
    
    for s = 1:1000
        training_data = [];
        training_labels = [];
        predict_data = [];
        original_labels = [];
        curr_data = data_tmp(randperm(size(data_tmp,1)),:);
        min_behaviors =size(data_tmp,1);
        %pick the training data
        curr_training_data = curr_data(1 : floor(training_prop * min_behaviors),1:2); %predictors
        training_data = cat(1,training_data,curr_training_data);%keep
        curr_training_labels(1:size(curr_training_data,1), 1) = curr_data(1 : floor(training_prop * min_behaviors),3);%outcome variable
        training_labels = cat(1,training_labels, curr_training_labels);%keep
        
        %pick the testing data
        curr_predict_data = curr_data(floor(training_prop * min_behaviors) + 1 : floor(training_prop * min_behaviors) + floor(predict_prop * min_behaviors),1:2);
        predict_data = cat(1,predict_data, curr_predict_data);
        curr_predict_labels(1:size(curr_predict_data,1), 1) = curr_data(floor(training_prop * min_behaviors) + 1 : floor(training_prop * min_behaviors) + floor(predict_prop * min_behaviors),3);
        original_labels = cat(1,original_labels, curr_predict_labels);
        
        %create the model
        Mdl = fitctree(training_data,training_labels); %multiclass model
        [labels] = predict(Mdl,predict_data);
        all_labels = cat(2,labels,original_labels);
        correct = length(find(all_labels(:,1)==all_labels(:,2)));
        tmp_accuracy(s) = (correct/size(all_labels,1));
    end
    shuffle_accuracy(curr_iteration) = tmp_accuracy; %get the mean from this shuffle 
end
%%change this depending on type of sequence 
save(fullfile(save_dir,'WalkShuffleAccuracy.mat'),'shuffle_accuracy'); 
