# Supplementary material for: Mice employ a bait-and-switch escape mechanism to de-escalate social conflict
Source: PLoS Biol. 2024 Oct 15;22(10):e3002496. doi: 10.1371/journal.pbio.3002496 (PMC11479765; doi:10.1371/journal.pbio.3002496)
Supplement: S1 Code — (ZIP) [file pbio.3002496.s011.zip › S1_Code/script_samplesizecontrol_aggdata.m]

%%so sample size control/randomization control for both 
%%get random examples - based on smallest number of exampels 
%%create an index value (number of aggressor - number of aggressed) 
%%add them all together 
%get number of aggressor sequences nad number of aggressed sequences from
%all of the recordings for each and then take an index value for each
%shuffle 

clear all 
clc 
close all 

num_shuffles = 1000; 

sample_size = 50; %start with this and increase and decrease 
%shift away from 0 
%walks and investigates should be close to 0 
%distribution of values 
User = 'Dan'; 
Directory = dir(fullfile('Z:/Analyses/JAABA_data/DanVids')); 
Directory = Directory(3:end); 
for i = 1:length(Directory)
    tmp = Directory(i).name; 
    DateStr{i,1} = tmp(1:8); 
end
num_experiments = length(DateStr); 

index_vals = NaN(num_shuffles,1); 
%aggressor - aggressed
aggressor_vals = NaN(num_shuffles,num_experiments); 
aggressed_vals = NaN(num_shuffles,num_experiments); 
for i = 1:length(DateStr)
    date_str = char(DateStr{i});
    [voc_data,SI_M1M2,SI_M1F1,SI_M1F2,SI_M2F1,SI_M2F2,SI_F1F2,Fight,Fled_From,MCM,MCF,Flee,FApproach,MApproach,FInvestigate,MInvestigate,FemaleFlee] = fn_load_everything_to_make_life_easier(User,date_str);
    [scores_and_indices]=fn_calculate_dom_index_individual_mice_right_version(MCM,Fled_From);
    output_dom_tmp = fn_make_dom_output_from_chases_and_flees(MCM,Fled_From);
    %     output_dom_tmp_all = cat(1,output_dom_tmp_all,output_dom_tmp); %for mouse ID shuffle
    output_dom_now = output_dom_tmp(:,1:4);
    
    real_data = 'yes';
    [all_data] = fn_build_SIAGG_matrix(output_dom_tmp,SI_M1F1,SI_M1F2,SI_M2F1,SI_M2F2,real_data);
    the_end = ((size(all_data,1))-2);
    %randomly select sequences
    sequence_list =  []; %add to this
    for j = 1:the_end
        if all_data(j,5) == 8
            if all_data(j+1,5) == 9
                female_SI = all_data(j+1,4);
                aggressor = all_data(j,3);
                aggressed = all_data(j,4);
                male_SI = all_data(j+1,3);
                if male_SI == aggressor
                    sequence_list = cat(1,sequence_list,1);
                elseif male_SI == aggressed
                    sequence_list = cat(1,sequence_list,2);
                end
            end
        end
    end
    for k = 1:num_shuffles 
        rand_loc = randperm(size(sequence_list,1),sample_size); 
        rand_examples = sequence_list(rand_loc); 
        aggressor_vals(k,i) = numel(find(rand_examples==1)); 
        aggressed_vals(k,i) = numel(find(rand_examples==2)); 
        clear rand_loc rand_examples 
    end
end
for k = 1:num_shuffles 
    aggressor_num = sum(aggressor_vals(k,:)); 
    aggressed_num = sum(aggressed_vals(k,:)); 
    index_vals(k,1) = (aggressor_num-aggressed_num)/(aggressor_num+aggressed_num); 
end

save_dir = fullfile('Z:/Analyses/Rachel/ControlAnalyses-SocialDynamics/SampleSizeControl'); 
if ~isdir(save_dir)
    mkdir(save_dir)
end
figure('color','w')
hold on
[heights,centers]=hist(index_vals);
n = length(centers);
w = centers(2)-centers(1);
t = linspace(centers(1)-w/2,centers(end)+w/2,n+1);
dt = diff(t);
Fvals = cumsum([0,heights.*dt]);
F = spline(t,[0,Fvals,0]);
DF = fnder(F);
X = linspace(centers(1)-w/2,centers(end)+w/2,1000);
Y = fnval(DF,X);
area(X,Y,'FaceColor','k');
set(gca,'xlim',[-1 1])
set(gca,'ylim',[0 300])
line([0 0],[0 300],'Color','r')
title('AGG Sequence Index')
fn = 'aggsequenceindex.jpg';
fn2 = 'aggsequenceindex.epsc';
saveas(gcf,fullfile(save_dir,fn)); 
saveas(gcf,fullfile(save_dir,fn2)); 

% for k = 1:num_shuffles 
%     aggressor_num = 0; 
%     aggressed_num = 0; 
%     for i = 1:length(DateStr)
%         date_str = char(DateStr{i});
%         [voc_data,SI_M1M2,SI_M1F1,SI_M1F2,SI_M2F1,SI_M2F2,SI_F1F2,Fight,Fled_From,MCM,MCF,Flee,FApproach,MApproach,FInvestigate,MInvestigate,FemaleFlee] = fn_load_everything_to_make_life_easier(User,date_str);
%         [scores_and_indices]=fn_calculate_dom_index_individual_mice_right_version(MCM,Fled_From);
%         output_dom_tmp = fn_make_dom_output_from_chases_and_flees(MCM,Fled_From);
%         %     output_dom_tmp_all = cat(1,output_dom_tmp_all,output_dom_tmp); %for mouse ID shuffle
%         all_scores(i,:) = scores_and_indices;
%         output_dom_now = output_dom_tmp(:,1:4);
%         
%         real_data = 'yes';
%         [all_data] = fn_build_SIAGG_matrix(output_dom_tmp,SI_M1F1,SI_M1F2,SI_M2F1,SI_M2F2,real_data);
%         the_end = ((size(all_data,1))-2);
%         %randomly select sequences
%         sequence_list =  []; %add to this
%         for j = 1:the_end
%             if all_data(j,5) == 8
%                 if all_data(j+1,5) == 9
%                     female_SI = all_data(j+1,4);
%                     aggressor = all_data(j,3);
%                     aggressed = all_data(j,4);
%                     male_SI = all_data(j+1,3);
%                     if male_SI == aggressor
%                         sequence_list = cat(1,sequence_list,1);
%                     elseif male_SI == aggressed
%                         sequence_list = cat(1,sequence_list,2);
%                     end
%                 end
%             end
%         end
%         %get random examples 
%         rand_loc = randperm(size(sequence_list,1),sample_size); 
%         rand_examples = sequence_list(rand_loc); 
%         aggressor_num = aggressor_num+numel(find(rand_examples==1)); 
%         aggressed_num = aggressed_num+numel(find(rand_examples==2)); 
%     end
% index_vals(k,1) = (aggressor_num-aggressed_num)/(aggressor_num+aggressed_num);
% 
% end


                    
                
        
        
