# Supplementary material for: Mice employ a bait-and-switch escape mechanism to de-escalate social conflict
Source: PLoS Biol. 2024 Oct 15;22(10):e3002496. doi: 10.1371/journal.pbio.3002496 (PMC11479765; doi:10.1371/journal.pbio.3002496)
Supplement: S1 Code — (ZIP) [file pbio.3002496.s011.zip › S1_Code/script_summaryplots_trajectoriessequences.m]

%%want to make some summary plots for figure 5 
%%figure 5 is the trajecotry figures 
%%thinking some CDF plots 

%plots for every single sequence
%each plot has aggressor distance and aggressed distance 
%for each sequence: distances at start of SI, distances at end of SI+1 second 
%change between these two points 
%do a plot of all examples [cat]
%do a plot of median of each recording [get median]

clear all 
clc 
close all 

User = 'Dan'; 
load(fullfile('Z:/Analyses/Rachel/SecondSIAnalyses/NEWBehaviorOutcomes/BSSequencesUpdated.mat')); 
fields = fieldnames(all_sequences); 
% addpath('Z:/Matlab_code/Rachel/ControlAnalyses-SocialDynamicsPaper'); 
%%need to interpolate the distance between animals 

type = 4; %find these, make this adjustable 
% all_colors(1,:) = [192 124 90]./255; %sequence type 1 
% all_colors(2,:) = [58 64 96]./255; 
% all_colors(3,:) = [157 152 129]./255;
% all_colors(4,:) = [127 195 212]./255; 
% all_colors(5,:) = [123 117 171]./255; 
% colors(1,:) = all_colors(type,:); 
aggressor_color = [230 105 85]./255; 
aggressed_color  = [4 90 250]./255;

all_aggressor_val1 = []; %SI start+30
all_aggressed_val1 = []; %SI start+30

aggressor_med_val1 = NaN(size(fields,1),1); %SI start 
aggressed_med_val1 = NaN(size(fields,1),1); %SI start 

all_aggressor_val2 = []; %SI end+30 
all_aggressed_val2 = []; % SI end + 30

aggressor_med_val2 = NaN(size(fields,1),1); %SI end+30 
aggressed_med_val2 = NaN(size(fields,1),1); 

all_aggressor_change = []; %change between 
all_aggressed_change = []; 

aggressor_med_change = NaN(size(fields,1),1); 
aggressed_med_change = NaN(size(fields,1),1); 

vfc = 30; 
time_jump = 90; %number of frames - change this as needed 
%%need to get 30, 60, and 90 
%%(1 second, 2 seconds, and 3 seconds) 
for i = 1:length(fields)
    date_str = fields{i};
    date_str = date_str(4:end);
    fname = (fullfile('Y:/Data',User,date_str,'Output/Video/Motr/MotrTest_C_1',...
        'Results/Tracks/Test_C_1_tracks.mat'));
    %in meters
    s = load(fullfile('Y:/Data',User,date_str,'Output','Muse\meters_2_pixels.mat'));
    meters_2_pixels = s.meters_2_pixels;
    [m1,m2,m3,m4] = load_track_file_jpn(fname,meters_2_pixels,vfc);
    %     max_x_val = max([mark_corners.x_pix]);
    %     min_x_val = min([mark_corners.x_pix]);
    %     max_y_val = max([mark_corners.y_pix]);
    %     min_y_val = min([mark_corners.y_pix]); %didn't even load in corners
    %     info
    
    data_tmp = all_sequences.(sprintf('exp%s',date_str)); %data from this date string
    %updating to get one type of sequence when i want it
    sequence_data_loc = find(data_tmp(:,7)==type);
    sequence_data = data_tmp(sequence_data_loc,1:13); 
    
    
    a(:,1) = m1.m_afX;
    a(:,2) = m1.m_afY;
    b(:,1) = m2.m_afX;
    b(:,2) = m2.m_afY;
    c(:,1) = m3.m_afX;
    c(:,2) = m3.m_afY;
    d(:,1) = m4.m_afX;
    d(:,2) = m4.m_afY;
    clear m1 m2 m3 m4
    tmp1 = [];%aggressor 1
    tmp2 = []; %aggressed 1
    tmp3 = []; %aggressor2
    tmp4 = []; %aggressed 2
    tmp5 = []; %aggressor change 
    tmp6 = []; %aggressed change 
    for j = 1:size(sequence_data,1)
        frame1 = sequence_data(j,3)+3; %during the social interaction 
        frame2 = sequence_data(j,4)+time_jump; %one second later 
        aggressor = sequence_data(j,12); 
        aggressed = sequence_data(j,13); 
        femaleID = sequence_data(j,10); 
        
        if aggressor == 1
            m1_vals = a;
            m2_vals = b;
        elseif aggressor == 2
            m1_vals = b;
            m2_vals = a;
        end
        if femaleID == 3
            f1_vals = c;
        elseif femaleID == 4
            f1_vals = d;
        end
        
        [aggressor_dis1,aggressed_dis1] = fn_getdistancefromfemale(frame1,m1_vals,m2_vals,f1_vals,meters_2_pixels); %start 
        [aggressor_dis2,aggressed_dis2] = fn_getdistancefromfemale(frame2,m1_vals,m2_vals,f1_vals,meters_2_pixels); %end
        change1 = aggressor_dis2-aggressor_dis1; %change in values end-stat %if they get closer, the value should be negative, if they get further, the value should be positive 
        change2 = aggressed_dis2-aggressed_dis1; 
        all_aggressor_val1 = cat(1,all_aggressor_val1,aggressor_dis1); 
        all_aggressed_val1 = cat(1,all_aggressed_val1,aggressed_dis1); 
        all_aggressor_val2 = cat(1,all_aggressor_val2,aggressor_dis2); 
        all_aggressed_val2 = cat(1,all_aggressed_val2,aggressed_dis2); 
        all_aggressor_change = cat(1,all_aggressor_change,change1); 
        all_aggressed_change = cat(1,all_aggressed_change,change2); 
        tmp1 = cat(1,tmp1,aggressor_dis1); 
        tmp2 = cat(1,tmp2,aggressed_dis1); 
        tmp3 = cat(1,tmp3,aggressor_dis2); 
        tmp4 = cat(1,tmp4,aggressed_dis2); 
        tmp5 = cat(1,tmp5,change1); 
        tmp6 = cat(1,tmp6,change2); 
        clear aggressor_dis* aggressed_dis* change1 change2 m1_vals m2_vals f1_vals 
    end
    %get medians 
    aggressor_med_val1(i,1) = nanmedian(tmp1); 
    aggressed_med_val1(i,1) = nanmedian(tmp2); 
    aggressor_med_val2(i,1) = nanmedian(tmp3); 
    aggressed_med_val2(i,1) = nanmedian(tmp4); 
    aggressor_med_change(i,1) = nanmedian(tmp5); 
    aggressed_med_change(i,1) = nanmedian(tmp6); 
    clear a b c d s data_tmp sequence_data 
end
save_dir = fullfile('Z:/Analyses/Rachel/SecondSIAnalyses/NEWBehaviorOutcomes/NewSummaryPlots',sprintf('SequenceType%d',type)); 
if ~isdir(save_dir)
    mkdir(save_dir)
end
% 
% figure('color','w')
% a = cdfplot(aggressor_med_val1); 
% a.Color = aggressor_color; 
% hold on
% b = cdfplot(aggressed_med_val1); 
% b.Color = aggressed_color; 
% legend({'Aggressor';'Aggressed'},'Location','best'); 
% grid off 
% box off 
% ylabel('Distance from Female (cm)')
% title(sprintf('Individual Medians Start of SI - Sequence Type %d', type)); 
% fn = sprintf('medianstartSI_sequence%d.jpg',type); 
% fn2 = sprintf('medianstartSI_sequence%d.epsc',type); 
% saveas(gcf,fullfile(save_dir,fn));
% saveas(gcf,fullfile(save_dir,fn2)); 
% 
% figure('color','w')
% a = cdfplot(aggressor_med_val2); 
% a.Color = aggressor_color; 
% hold on
% b = cdfplot(aggressed_med_val2); 
% b.Color = aggressed_color; 
% legend({'Aggressor';'Aggressed'},'Location','best'); 
% grid off 
% box off 
% ylabel('Distance from Female (cm)')
% title(sprintf('Individual Medians End of SI + 3 Sec - Sequence Type %d', type)); 
% fn = sprintf('medianendSI_sequence%d.jpg',type); 
% fn2 = sprintf('medianendSI_sequence%d.epsc',type); 
% saveas(gcf,fullfile(save_dir,fn));
% saveas(gcf,fullfile(save_dir,fn2)); 
% 
% %5 - 26 
% figure('color','w')
% a = cdfplot(aggressor_med_change); 
% a.Color = aggressor_color; 
% hold on
% b = cdfplot(aggressed_med_change); 
% b.Color = aggressed_color; 
% legend({'Aggressor';'Aggressed'},'Location','best'); 
% grid off 
% box off 
% ylabel('Distance from Female (cm)')
% title(sprintf('Individual Medians Change in Distance Sequence Type %d', type)); 
% fn = sprintf('medianchange_sequence%d.jpg',type); 
% fn2 = sprintf('medianchange_sequence%d.epsc',type); 
% saveas(gcf,fullfile(save_dir,fn));
% saveas(gcf,fullfile(save_dir,fn2)); 
% %negative means gets closer, positive means gets further 
% 
%%all data 
figure('color','w')
a = cdfplot(all_aggressor_val1); 
a.Color = aggressor_color; 
hold on
b = cdfplot(all_aggressed_val1); 
b.Color = aggressed_color; 
legend({'Aggressor';'Aggressed'},'Location','best'); 
grid off 
box off 
ylabel('Distance from Female (cm)')
title(sprintf('All  Start of SI - Sequence Type %d', type)); 
fn = sprintf('allstartSI_sequence%d.jpg',type); 
fn2 = sprintf('allstartSI_sequence%d.epsc',type); 
set(gca,'xlim',[0 100])
saveas(gcf,fullfile(save_dir,fn));
saveas(gcf,fullfile(save_dir,fn2)); 

%%iqr plot 
data{1,1} = all_aggressor_val1; 
data{1,2} = all_aggressed_val1; 
plot_type = 'Horizontal'; 
colors(1,:) = aggressor_color; 
colors(2,:) = aggressed_color; 
vars.x = 'Distance From Female'; 
vars.y = 'Mouse ID';
data_labels_new = {'Aggressor';'Aggressed'}; 
x1 = 0; 
x2 = 100; 
BehaviorTitle = sprintf('IQRStart - %d', type); 
fn_plot_IQR(data,save_dir,plot_type,colors,vars,data_labels_new,BehaviorTitle,x1,x2)


figure('color','w')
a = cdfplot(all_aggressor_val2); 
a.Color = aggressor_color; 
hold on
b = cdfplot(all_aggressed_val2); 
b.Color = aggressed_color; 
legend({'Aggressor';'Aggressed'},'Location','best'); 
grid off 
box off 
ylabel('Distance from Female (cm)')
title(sprintf('All End of SI + 3 Sec - Sequence Type %d', type)); 
fn = sprintf('allendSI_sequence%d_3secs.jpg',type); 
fn2 = sprintf('allendSI_sequence%d_3secs.epsc',type); 
set(gca,'xlim',[0 100])
saveas(gcf,fullfile(save_dir,fn));
saveas(gcf,fullfile(save_dir,fn2)); 


data{1,1} = all_aggressor_val2; 
data{1,2} = all_aggressed_val2; 
plot_type = 'Horizontal'; 
colors(1,:) = aggressor_color; 
colors(2,:) = aggressed_color; 
vars.x = 'Distance From Female'; 
vars.y = 'Mouse ID';
data_labels_new = {'Aggressor';'Aggressed'}; 
x1 = 0; 
x2 = 100; 
BehaviorTitle = sprintf('IQREnd+3 - %d', type); 
fn_plot_IQR(data,save_dir,plot_type,colors,vars,data_labels_new,BehaviorTitle,x1,x2)

%5 - 26 
% figure('color','w')
% a = cdfplot(all_aggressor_change); 
% a.Color = aggressor_color; 
% hold on
% b = cdfplot(all_aggressed_change); 
% b.Color = aggressed_color; 
% legend({'Aggressor';'Aggressed'},'Location','best'); 
% grid off 
% box off 
% ylabel('Distance from Female (cm)')
% title(sprintf('Change in Distance Sequence Type %d', type)); 
% fn = sprintf('allchange_sequence%d.jpg',type); 
% fn2 = sprintf('allchange_sequence%d.epsc',type); 
% saveas(gcf,fullfile(save_dir,fn));
% saveas(gcf,fullfile(save_dir,fn2)); 


    
        
        

        

    
