# Supplementary material for: Mice employ a bait-and-switch escape mechanism to de-escalate social conflict
Source: PLoS Biol. 2024 Oct 15;22(10):e3002496. doi: 10.1371/journal.pbio.3002496 (PMC11479765; doi:10.1371/journal.pbio.3002496)
Supplement: S1 Code — (ZIP) [file pbio.3002496.s011.zip › S1_Code/script_trajectory_sequence1.m]

%%make plots to show the distance between aggressed and female and then
%%another plot to show distance between aggressor and the same female 

clear all 
clc 
close all 
User = 'Dan'; 
%load this in 
load(fullfile('Z:/Analyses/Rachel/SecondSIAnalyses/NEWBehaviorOutcomes/BSSequencesUpdated.mat')); 
fields = fieldnames(all_sequences); 

%%need to interpolate the distance between animals 

full_dataset = []; 
sequence_type = 4; %cn be modified 

for i = 1:length(fields)
    date_str = fields{i}; 
    date_str = date_str(4:end);
    data_tmp = all_sequences.(sprintf('exp%s',date_str)); 
    full_dataset = cat(1,full_dataset,data_tmp); 
end
%interpolate length of AGG 
%interpolate length of SI 
%interpolate difference between SI1 and SI2 
%make the post time the same length of time 
max_difference1 = NaN(size(full_dataset,1),1); %duration of AGG 
max_difference2 = NaN(size(full_dataset,1),1); %end of AGG to start of SI1 
max_difference3 = NaN(size(full_dataset,1),1); %duration of SI1 
max_difference4 = NaN(size(full_dataset,1),1); %end of SI1 to start of SI2 

max_difference1(:,1) = full_dataset(:,2)-full_dataset(:,1); 
max_difference2(:,1) = full_dataset(:,3)-full_dataset(:,2); 
max_difference3(:,1) = full_dataset(:,4)-full_dataset(:,3); 
max_difference4(:,1) = full_dataset(:,5)-full_dataset(:,4); 
%make max_difference5 the same size as everything else
%%want to find whatever is the longest 
foo = [max(max_difference1) max(max_difference2) max(max_difference3) max(max_difference4)]; 
foo2 = max(foo); %max difference 
numpoints1 = foo2; 
numpoints2 = foo2; 
numpoints3 = foo2; 
numpoints4 = foo2; 
numpoints5 = foo2; %5 second post SI - just making everything the same length 
vfc = 30; 
foo3 = numpoints1+numpoints2+numpoints3+numpoints4;  
xpoints = 1:foo3;
aggressor_sequences = []; 
aggressed_sequences = []; 

for i = 1:length(fields)
    date_str = fields{i}; 
    date_str = date_str(4:end); 
    fname = (fullfile('Y:/Data',User,date_str,'Output/Video/Motr/MotrTest_C_1',...
        'Results/Tracks/Test_C_1_tracks.mat'));
    %in meters
    s = load(fullfile('Y:/Data',User,date_str,'Output','Muse\meters_2_pixels.mat')); 
    meters_2_pixels = s.meters_2_pixels; 
    [m1,m2,m3,m4] = load_track_file_jpn(fname,meters_2_pixels,vfc);
%     max_x_val = max([mark_corners.x_pix]);
%     min_x_val = min([mark_corners.x_pix]);
%     max_y_val = max([mark_corners.y_pix]);
%     min_y_val = min([mark_corners.y_pix]); %didn't even load in corners
%     info 

    all_data  = all_sequences.(sprintf('exp%s',date_str)); %data from this date string 
    %updating to get one type of sequence when i want it 
    data_tmp_loc = find(all_data(:,7)==sequence_type); 
    data_tmp = all_data(data_tmp_loc,1:13); 
    clear all_data data_tmp_loc 
    a(:,1) = m1.m_afX; 
    a(:,2) = m1.m_afY; 
    b(:,1) = m2.m_afX;
    b(:,2) = m2.m_afY; 
    c(:,1) = m3.m_afX; 
    c(:,2) = m3.m_afY; 
    d(:,1) = m4.m_afX; 
    d(:,2) = m4.m_afY; 
    clear m1 m2 m3 m4 
    %%5 seconds after end of SI1 - to capture bait and switch 
    %want to have the aggressed behaviors 
    %aggressor beahviors 

%     [agg_start agg_end SI1_start SI1_end event2_start event2_end...
% % %                                     type m1 m2 f1 f2];
    %%type index value is 7 
%     tmp_loc = find(tmp_data(:,7)==5); 
%     data_tmp = tmp_data(tmp_loc,1:11); %double check 
%     clear tmp_loc tmp_data 
    for j = 1:size(data_tmp,1)
        %need to fix this because aggressed should always be the first
        %male, but not necessarily the second male for ohter sequences -
        %just double check it and re-make the plots for sequences 2-all 
        frame1 = data_tmp(j,1); %start of AGG 
        frame2 = data_tmp(j,2); %end of AGG 
        frame3 = data_tmp(j,3); %start of SI1 
        frame4 = data_tmp(j,4); %end of SI1 
        frame5 = frame4+(vfc*5); %5 seconds after the end of SI1 
        if frame5 > size(a,1)%just in case it's at the very end of the experiment, want to control for that 
            frame5 = size(a,1); 
        end
        aggressor = data_tmp(j,12); %male 2 identity, also aggressor 
        aggressed = data_tmp(j,13); %male 1 identity, also aggressed (since these are only sequence type 1s) 
        femaleID = data_tmp(j,10); 

        %%distances during AGG
        %stretched1 is distance between males (which we don't need) 
        if aggressor == 1
            m1_vals = a; 
            m2_vals = b; 
        elseif aggressor == 2
            m1_vals = b; 
            m2_vals = a; 
        end
        if femaleID == 3
            f1_vals = c; 
        elseif femaleID == 4
            f1_vals = d; 
        end

        [A_agg,a_agg] = fn_updatedinterpolation(frame1,frame2,m1_vals,m2_vals,f1_vals,numpoints1,meters_2_pixels); 
        %during the aggressive behavior 

        [A_lat1,a_lat1] = fn_updatedinterpolation(frame2,frame3,m1_vals,m2_vals,f1_vals,numpoints1,meters_2_pixels); 
        %latency between AGG and SI

        %during SI 
        [A_SI,a_SI] = fn_updatedinterpolation(frame3,frame4,m1_vals,m2_vals,f1_vals,numpoints1,meters_2_pixels); 

        %post SI + 5
        [A_post,a_post] = fn_updatedinterpolation(frame4,frame5,m1_vals,m2_vals,f1_vals,numpoints1,meters_2_pixels); 

        tmp_A = [A_agg,A_lat1,A_SI,A_post]; 
        tmp_a = [a_agg,a_lat1,a_SI,a_post]; 

        aggressor_sequences = cat(1,aggressor_sequences,tmp_A); 
        aggressed_sequences = cat(1,aggressed_sequences,tmp_a); 
        clear A_agg a_agg A_lat1 a_lat1 A_post a_post tmp_A tmp_a 
        clear m1_vals m2_vals f1_vals 
    end
clear a b c d data_tmp 
end

        
%%make shaded error bar plot for both 
%make one plot for aggressor, one plot for aggressed - add to pwoerpoint
%after they are finished 
save_dir = fullfile('Z:/Analyses/Rachel/SecondSIAnalyses/NEWBehaviorOutcomes/TrajectoriesSequence1/FixedYLim/NewestUpdate'); 
if ~isdir(save_dir)
    mkdir(save_dir)
end


aggressed_color = [4 90 250]./255; 
aggressor_color = [230 105 85]./255; 
%%foo3 is foo 
figure('color','w','Position',[87.40 342 960.6 420])
x = 1:foo3; 
y = nanmedian(aggressor_sequences); 
aggressor_IQR = quantile(aggressor_sequences,[0.25 0.75]); 
errBar = flipud(aggressor_IQR)
lineProps = {'Color',aggressor_color}
shadedErrorBar(x,y,errBar,lineProps)
hold on
set(gca,'ylim',[0 120])
yvals = get(gca,'ylim')
line([numpoints1 numpoints1],[yvals(1) yvals(2)],'Color','k','LineWidth',2)
line([numpoints1+numpoints2 numpoints1+numpoints2],[yvals(1) yvals(2)],'Color','k','LineWidth',2)
line([numpoints1+numpoints2+numpoints3 numpoints1+numpoints2+numpoints3],[yvals(1) yvals(2)],'Color','k','LineWidth',2)
title(sprintf('Aggressor Distance - Sequence %d',sequence_type))
second_interpolated = numpoints1/30; %converts the interpolate values back into seconds 
%start+1 
%end+1 
%end+2 
%end+3
val1 = numpoints1+numpoints2+second_interpolated; %first val 
val2 = numpoints1+numpoints2+numpoints3+second_interpolated; %one second post 
val3 = numpoints1+numpoints2+numpoints3+second_interpolated+second_interpolated; %two seconds post 
val4 = numpoints1+numpoints2+numpoints3+second_interpolated+second_interpolated+second_interpolated; 
line([val1 val1],[yvals(1) yvals(2)],'Color',[50 50 50]./255,'LineWidth',1,'LineStyle','--'); 
line([val2 val2],[yvals(1) yvals(2)],'Color',[100 100 100]./255,'LineWidth',1,'LineStyle','--'); 
line([val3 val3],[yvals(1) yvals(2)],'Color',[150 150 150]./255,'LineWidth',1,'LineStyle','--'); 
line([val4 val4],[yvals(1) yvals(2)],'Color',[200 200 200]./255,'LineWidth',1,'LineStyle','--'); 


xlabel('Frame Value (Interpolated')
ylabel('Distance (cm)'); 
fn = sprintf('aggressor_sequencetype%d.jpg',sequence_type); 
fn2 = sprintf('aggressor_sequencetype%d.epsc',sequence_type); 
saveas(gcf,fullfile(save_dir,fn)); 
saveas(gcf,fullfile(save_dir,fn2)); 


figure('color','w','Position',[87.40 342 960.6 420])
x = 1:foo3; 
y = nanmedian(aggressed_sequences); 
aggressed_IQR = quantile(aggressed_sequences,[0.25 0.75]); 
errBar = flipud(aggressed_IQR)
lineProps = {'Color',aggressed_color}
shadedErrorBar(x,y,errBar,lineProps)
hold on
set(gca,'ylim',[0 120])
yvals = get(gca,'ylim')
line([numpoints1 numpoints1],[yvals(1) yvals(2)],'Color','k','LineWidth',2)
line([numpoints1+numpoints2 numpoints1+numpoints2],[yvals(1) yvals(2)],'Color','k','LineWidth',2)
line([numpoints1+numpoints2+numpoints3 numpoints1+numpoints2+numpoints3],[yvals(1) yvals(2)],'Color','k','LineWidth',2)
title(sprintf('Aggressed Distance - Sequence %d',sequence_type)); 
val1 = numpoints1+numpoints2+second_interpolated; %first val 
val2 = numpoints1+numpoints2+numpoints3+second_interpolated; %one second post 
val3 = numpoints1+numpoints2+numpoints3+second_interpolated+second_interpolated; %two seconds post 
val4 = numpoints1+numpoints2+numpoints3+second_interpolated+second_interpolated+second_interpolated; 
line([val1 val1],[yvals(1) yvals(2)],'Color',[50 50 50]./255,'LineWidth',1,'LineStyle','--'); 
line([val2 val2],[yvals(1) yvals(2)],'Color',[100 100 100]./255,'LineWidth',1,'LineStyle','--'); 
line([val3 val3],[yvals(1) yvals(2)],'Color',[150 150 150]./255,'LineWidth',1,'LineStyle','--'); 
line([val4 val4],[yvals(1) yvals(2)],'Color',[200 200 200]./255,'LineWidth',1,'LineStyle','--'); 

xlabel('Frame Value (Interpolated')
ylabel('Distance (cm)'); 
fn = sprintf('aggressed_sequencetype%d.jpg',sequence_type); 
fn2 = sprintf('aggressed_sequencetype%d.epsc',sequence_type); 
saveas(gcf,fullfile(save_dir,fn)); 
saveas(gcf,fullfile(save_dir,fn2)); 
