# Supplementary material for: Mice employ a bait-and-switch escape mechanism to de-escalate social conflict
Source: PLoS Biol. 2024 Oct 15;22(10):e3002496. doi: 10.1371/journal.pbio.3002496 (PMC11479765; doi:10.1371/journal.pbio.3002496)
Supplement: S1 Code — (ZIP) [file pbio.3002496.s011.zip › S1_Code/script_walk_control.m]

%non-social behavior control
%find the number of sequences for that behavior
%randomdly choose number of walks, conduct sequence analysis (using walks
%in the place of aggressive behaviors)

clear all
clc
close all
modpath

%%this data is saved in a structure - don't need to rerun this script
%Z/Analyses/Rachel/NonSocialControl-DanData/NonSocialControlData.mat
load_structure = 1; %if this == 1, don't do the calculations, just use the structure htat already exists to calculate things
%%if equals == 2, then re-make the structure

User = 'Dan';
if strcmp(User,'Dan')
    Directory = dir(fullfile('Z:/Analyses/JAABA_data/DanVids'));
end
Directory = Directory(3:end);
sequence_loc = fullfile('Z:/Analyses/Rachel/DataStructures-Sequences/DanData');
for i = 1:length(Directory)
    tmp = Directory(i).name;
    DateStr{i,1} = tmp(1:8);
end
num_experiments = length(DateStr);
scores_and_indices_all = NaN(num_experiments,3);
total_frames = 540000;
num_real_sequences = NaN(num_experiments,1);
fake_sequences = NaN(num_experiments,1);
num_random_walks = NaN(num_experiments,1);
walk_control = [];
% control_data = NaN(num_experiments,4); %alpha, beta, "aggressor","aggressed"
% real_data = NaN(num_experiments,4);
% alpha_color = [0 0 0]./255;
% beta_color = [90 90 90]./255;
% aggressor_color = [230 105 85]./255;
% aggressed_color = [4 90 250]./255;

sorted_data = NaN(num_experiments,1);
for i = 1:length(DateStr) %%step through each experiment
    date_str = char(DateStr{i});
    [voc_data,SI_M1M2,SI_M1F1,SI_M1F2,SI_M2F1,SI_M2F2,SI_F1F2,Fight,Fled_From,MCM,MCF,Flee,FApproach,MApproach,FInvestigate,MInvestigate,FemaleFlee] = fn_load_everything_to_make_life_easier(User,date_str);
    output_dom_tmp = fn_make_dom_output_from_chases_and_flees(MCM,Fled_From);
    output_dom_now = output_dom_tmp(:,1:4);
    m1dom_tmp = numel(find(output_dom_tmp(:,4)==1));
    m2dom_tmp = numel(find(output_dom_tmp(:,4)==2));
    sorted_data(i,1) = abs(m1dom_tmp-m2dom_tmp)/(m1dom_tmp+m2dom_tmp);
    %     sorted_data(i,2) = i; %the index that will match up with these values
    clear voc_data output_dom_tmp output_dom now m1dom_tmp m2dom_tmp SI* Fight Fled_From MCM MCF Flee FApproach MApproach FInvestigate MInvestigate FemaleFlee
end
if load_structure == 2
    nums_here = NaN(num_experiments,3); %aggressor/aggressed; third column is for sorting
    lat_here = NaN(num_experiments,3);
    dur_here = NaN(num_experiments,3);
    for i = 1:length(DateStr)
        date_str = char(DateStr{i});
        [voc_data,SI_M1M2,SI_M1F1,SI_M1F2,SI_M2F1,SI_M2F2,SI_F1F2,Fight,Fled_From,MCM,MCF,Flee,FApproach,MApproach,FInvestigate,MInvestigate,FemaleFlee] = fn_load_everything_to_make_life_easier(User,date_str);
        walk_loc = fullfile('Z:/Analyses/Rachel/DanWalk');
        WalkData = fullfile(walk_loc,sprintf('Walk_%s_Classifier_Output.xlsx',date_str));
        WalkData = xlsread(WalkData);
        load(fullfile(sequence_loc,sprintf('SequencesStructure%s',date_str))); %loads in a file
        %will need to calculate duration
        %for already calculated latency and duration there's a different file
        %loc broken up by indiviudal male
        num_agg = ((size(MCM,1))+size(Fled_From,1)); %actually want to randomize this
        %     num_sequences = size(data_structure,1); %for number to randomize
        num_real_sequences(i,1) = size(data_structure,1); %for comparing - to see how many are being lost/added
        
        real_data(i,1) = numel(find(data_structure(:,8) == 1 | data_structure(:,8) == 2));
        real_data(i,2) = numel(find(data_structure(:,8) == 3 | data_structure(:,8) == 4));
        real_data(i,3) = numel(find(data_structure(:,8) == 1 | data_structure(:,8) == 3));
        real_data(i,4) = numel(find(data_structure(:,8) == 2 | data_structure(:,8) == 4));
        
        
        initiation_data = load(fullfile('Z:/Analyses/Rachel/SocialInitiationData/DanData/SpeedThreshold.07',sprintf('%s',date_str),'InitiationData.mat'));
        %for comparing
        
        k = randperm((size(WalkData,1)),num_agg)'; %using the same number of aggressive behaviors in place of walks
        random_walks = WalkData(k(1:num_agg),1:5);
        random_walks = sortrows(random_walks,2);
        num_random_walks(i,1) = (size(random_walks,1));
        %new sequence is walk -> initiation -> social interaction
        
        [scores_and_indices] = fn_calculate_dom_index_individual_mice_right_version(MCM,Fled_From);
        scores_and_indices_all(i,:)=scores_and_indices; %for who was alpha/beta
        
        %build SI matrix with walks
        [walk_SI_data] = fn_buildSImatrix_nonsocialcontrol(random_walks,SI_M1F1,SI_M1F2,SI_M2F1,SI_M2F2);
        
        [info_structure,nums] = fn_flexible_control_function_proxy(scores_and_indices,walk_SI_data);
        %creates the structure - step into the function to see how
        %sequences are calculated.
        fake_sequences(i,1) = nums(1,1) + nums(1,2); %number of sequences
        %these lines were written for a different purpose - index value
        %control analysis - comment out if you wish
        foo = randperm((size(info_structure,1)),num_real_sequences(i,1))';
        random_control = info_structure(foo(1:num_real_sequences(i,1)),1:3);
        %     random_control = sortrows(random_control,2);
        walk_control.(sprintf('experiment%s',date_str))= random_control;
        
        control_data(i,1) = numel(find(random_control(:,3) == 1 | random_control(:,3) == 2)); %alpha
        control_data(i,2) = numel(find(random_control(:,3) == 3 | random_control(:,3) == 4)); %beta
        control_data(i,3) = numel(find(random_control(:,3) == 1 | random_control(:,3) == 3)); %aggressor
        control_data(i,4) = numel(find(random_control(:,3) == 2 | random_control(:,3) == 4)); %aggressed
        
        aggressor_loc = find(random_control(:,3)==1|random_control(:,3)==3);
        aggressed_loc = find(random_control(:,3)==2|random_control(:,3)==4);
        aggressor_data = random_control(aggressor_loc,1:3);
        aggressed_data = random_control(aggressed_loc,1:3);
        %random_control is a list of all the data (sample-matched) generated by fn_flexible_control_proxy - first column = latency; second column =
        %duration; third column = actor = 1 = alpha aggressor; 2 = alpha
        %aggressed; 3 = beta aggressor; 4 = beta aggressed
        %so if you want to get all the aggressor data, you'd get columns that equal 1 or 3

        nums_here(i,:) = [size(aggressor_data,1) size(aggressed_data,1) sorted_data(i,1)];
        lat_here(i,:) = [nanmedian(aggressor_data(:,1)) nanmedian(aggressed_data(:,1)) sorted_data(i,1)];
        dur_here(i,:) = [nanmedian(aggressor_data(:,2)) nanmedian(aggressor_data(:,2)) sorted_data(i,1)];
        
    end
else
    nums_here = NaN(num_experiments,3); %aggressor/aggressed; third column is for sorting
    lat_here = NaN(num_experiments,3);
    dur_here = NaN(num_experiments,3);
    load(fullfile('Z:/Analyses/Rachel/NonSocialControl-DanData/NonSocialControlData.mat'));
    %loads in a structure called walk_control with 11 fields
    %step through in order
    %is a list of all the data - first column = latency; second column =
    %duration; third column = actor = 1 = alpha aggressor; 2 = alpha
    %aggressed; 3 = beta aggressor; 4 = beta aggressed
    %so if you want to get all the aggressor data, you'd get columns that equal 1 or 3
    for i = 1:length(DateStr)
        %can be modified to get alpha/beta data as well, just change the
        %numbers of interest
        date_str = char(DateStr{i});
        curr_data = walk_control.(sprintf('experiment%s',date_str));
        aggressor_loc = find(curr_data(:,3)==1|curr_data(:,3)==2);
        aggressor_data = curr_data(aggressor_loc,1:3);
        aggressed_loc = find(curr_data(:,3)==3|curr_data(:,3)==4);
        aggressed_data = curr_data(aggressed_loc,1:3);
        
        nums_here(i,:) = [size(aggressor_data,1) size(aggressed_data,1) sorted_data(i,1)];
        lat_here(i,:) = [nanmedian(aggressor_data(:,1)) nanmedian(aggressed_data(:,1)) sorted_data(i,1)];
        dur_here(i,:) = [nanmedian(aggressor_data(:,2)) nanmedian(aggressed_data(:,2)) sorted_data(i,1)];
        clear curr_data aggressor_loc aggressor_data aggressed_loc aggressed_data
    end
end
%latencies and duration should be divided by 30 to convert to seconds 
nums_here = sortrows(nums_here,3); 
lat_here = sortrows(lat_here,3); 
dur_here = sortrows(dur_here,3); 
