# Supplementary material for: Mice employ a bait-and-switch escape mechanism to de-escalate social conflict
Source: PLoS Biol. 2024 Oct 15;22(10):e3002496. doi: 10.1371/journal.pbio.3002496 (PMC11479765; doi:10.1371/journal.pbio.3002496)
Supplement: S1 Code — (ZIP) [file pbio.3002496.s011.zip › S1_Code/SocialEllipseProgram - GroupSI/modpath.m]

function modpath()

this_file_name=mfilename('fullpath');
this_dir_name=fileparts(this_file_name);
p = genpath(this_dir_name);
addpath(p);

%modified this to be more general and efficient JPN
% this_file_name=mfilename('fullpath');
% this_dir_name=fileparts(this_file_name);
% addpath(fullfile(this_dir_name,'run_MUSE'));
% addpath(fullfile(this_dir_name,'toolbox_preprocess'));


% addpath(degit(genpath(fullfile(this_dir_name,'tmt'))));
% addpath(fullfile(this_dir_name,'motr'));  % add the root Motr dir to path
% fnSetupFolders  % this is in the root Motr dir, will set up the rest of the Motr stuff
% addpath(degit(genpath(fullfile(this_dir_name,'toolbox','snippeter'))));
%addpath(genpath(fullfile(this_dir_name,'taylor_matlab_toolbox/113')));
%addpath(genpath(fullfile(this_dir_name,'groundswell/groundswell_rel_118')));
%parent_dir_name=fileparts(this_dir_name);
%addpath(degit(genpath(fullfile(parent_dir_name,'ax_repo'))));
%if (ispc())
%  addpath(degit(genpath('Z:/groundswell/repo')));
%else  
%  addpath(degit(genpath('~/groundswell/repo')));
%end

end

% function path_no_git=degit(path_raw)
%   % eliminate .git directories from a path string
%   path_raw_as_array=split_path(path_raw);
%   path_no_git_as_array=cell(0,1);
%   for i=1:length(path_raw_as_array)
%     k=strfind(path_raw_as_array{i},'.git');
%     if isempty(k)
%       path_no_git_as_array{end+1}=path_raw_as_array{i};  %#ok
%     end
%   end
%   path_no_git=combine_path(path_no_git_as_array);
% end
% 
% function path_as_array=split_path(path)
%   % split a path on pathsep into a cell array of single dir names
%   i_pathsep=strfind(path,pathsep);
%   n=length(i_pathsep)+1;
%   path_as_array=cell(n,1);
%   if n>0
%     if n==1
%       path_as_array{1}=path;
%     else
%       % if here, n>=2
%       path_as_array{1}=path(1:i_pathsep(1)-1);
%       for i=2:(n-1)
%         path_as_array{i}=path(i_pathsep(i-1):i_pathsep(i)-1);
%       end
%       path_as_array{n}=path(i_pathsep(n-1)+1:end);
%     end
%   end
% end
% 
% function path=combine_path(path_as_array)
%   % combine a cell array of dir names into a single path string
%   n=length(path_as_array);
%   if n>0
%     path=path_as_array{1};
%     for i=2:n
%       path=[path pathsep path_as_array{i}];  %#ok
%     end
%   end
% end
