# Supplementary material for: Mice employ a bait-and-switch escape mechanism to de-escalate social conflict
Source: PLoS Biol. 2024 Oct 15;22(10):e3002496. doi: 10.1371/journal.pbio.3002496 (PMC11479765; doi:10.1371/journal.pbio.3002496)
Supplement: S1 Code — (ZIP) [file pbio.3002496.s011.zip › S1_Code/SocialEllipseProgram - GroupSI/MouseLocGrp.m]

function MouseLoc
%This function allows us to look at the social interaction of the mice.
%This takes the Motr information about the major (a) and minor (b) axes of
%the mouse, the orientation of the mouse (theta), and the x and y
%coordinates of the center of the mouse. 
%%These are used to draw a social
%ellipse around each mouse extending 3 cm infront of and behind the nose,
%with an equivalent proportion to the sides.
%It then determines during what frames these ellipses are overlapping for
%each possible dyad of mice.
%This information is fed into 'find_duration_SIs' and is saved at
%Z:\Analyses\USER\SocialInteractionData\DATESTR\SIDuration
%The output is a 3 column structure
%1 = Duration of SI (in frames)
%2 = Start frame
%3 = End frame
%for each of the 6 possible dyads (so, SocialInteraction.M1M2, ...
%SocialInteraction.M1F1, etc).

clear
clc
close all
modpath

%%get rid of any existing parpool
% delete(gcp);

User = 'Dan';

%Use if you want output images
draw_axes=false;

% [~,~,list] = xlsread(fullfile('Z:\Analyses\Megan\Copy of Cluster Run Dates--09152016Update'));
% list = list(20:53,1);
% Date = list;

%%Input all the different datasets you need to run 
%%(with each one being a separate cell in the Date structure)
Date{1,1}='07202016';
% Date{2,1}='04192018';
% Date{3,1}='05082018';
% Date{4,1}='07052018';
% Date{5,1}='11112018';
% Date{6,1}='11122018';
% Date{7,1}='11142018';
% Date{8,1}='11152018';
% Date{9,1}='11182018';
% Date{10,1}='11192018';
% Date{11,1}='11252018';
% Date{12,1}='11262018';
% Date{13,1}='02162017';
% Date{14,1}='07262016';
% Date{15,1}='08022016';
% Date{16,1}='09262016';
% Date{17,1}='10262016';

%%Use as many as 8 processors
%%If you can get away with, open fewer
% if size(Date,1) < 9
%     parpool(length(Date));
% else
%     parpool(8)
% end

% parfor i = 1:length(Date)
for i = 1:length(Date)
    MouseLoc_parfor_group(Date{i,1}, draw_axes, User);
end
