# Supplementary material for: Mice employ a bait-and-switch escape mechanism to de-escalate social conflict
Source: PLoS Biol. 2024 Oct 15;22(10):e3002496. doi: 10.1371/journal.pbio.3002496 (PMC11479765; doi:10.1371/journal.pbio.3002496)
Supplement: S1 Code — (ZIP) [file pbio.3002496.s011.zip › S1_Code/SocialEllipseProgram - GroupSI/script_plot_individual_social_initiations.m]

%%1 = mutual
%%2 = specific initiator
%%3 = called a 'mutual approach' but one mouse is stationary and just
%%approached directly head on, so it is not approaching the other mouse
%%4 = not sure how to feel
%%5 = definite tracker error


%%Is there any way to account for tracker errors?
%%I am assuming no, but we could resolve some of them by adding in the
%%speed check (because many of them are both turned around and stationary)

%%As with the other classifiers, tracker issues seem most common in the
%%corners. It may be worthwhile to attempt to exclude instances in the
%%corners.

%%Possible check for if the 'pierce' happens too late within the SI then is
%%it really a measure of who initiated?
%%example: 07202016 M1F1 259412-259616

n_mice = size(x_points,1);
if n_mice==1
    clr_mouse=[0 0 145]/255;...  % m1 color: dark blue
elseif n_mice==2
clr_mouse=[0 0 145;...  % m1 color: dark blue
    255 128 0]/255;  % m2 color: orange
elseif n_mice==4
    clr_mouse=[0 0 145;...  % m1 (male 1) color: dark blue
        0 255 255;...  % m2 (male 2) color: cyan
        255 128 0;...  % m3 (female 1) color: orange
        102 0 0]/255;   % m4 (female 2) color: deep red
end


    
start_frame = 412175; %The only thing you should have to alter
figure('color','w', 'Position', [402 -153 1125 819]);
for j = start_frame-5:1:start_frame+10
    %     for j = start_frame:-1:start_frame-15
    h=fnReadFrameFromVideo(info,j);
    imagesc(h);%%%%%CHANGED on 10/29/12 by jpn
    colormap(gray)
    set(gca,'dataaspectratio',[1 1 1])
    axis off
    hold on
    
%     if initiator == 1
%         plot(all_front_points.x{1,j},all_front_points.y{1,j},'r.','markeredgecolor',clr_mouse(1,:));
%         plot(x_points_outer{3,j},y_points_outer{3,j},'r.','markeredgecolor',clr_mouse(3,:));
%     elseif initiator == 3
%         plot(all_front_points.x{3,j},all_front_points.y{3,j},'r.','markeredgecolor',clr_mouse(3,:));
%         plot(x_points_outer{1,j},y_points_outer{1,j},'r.','markeredgecolor',clr_mouse(1,:));
%     end

    plot(x_points_outer{3,j},y_points_outer{3,j},'r.','markeredgecolor',clr_mouse(3,:));
    plot(all_front_points.x{3,j},all_front_points.y{3,j},'r*','markeredgecolor','k');
    plot(x_points_outer{1,j},y_points_outer{1,j},'r.','markeredgecolor',clr_mouse(1,:));
    plot(all_front_points.x{1,j},all_front_points.y{1,j},'r*','markeredgecolor',[.6 .6 .6]);
    
    hold off
    pause(0.2)
end
close all
