# Supplementary material for: Mice employ a bait-and-switch escape mechanism to de-escalate social conflict
Source: PLoS Biol. 2024 Oct 15;22(10):e3002496. doi: 10.1371/journal.pbio.3002496 (PMC11479765; doi:10.1371/journal.pbio.3002496)
Supplement: S1 Code — (ZIP) [file pbio.3002496.s011.zip › S1_Code/SocialEllipseProgram - GroupSI/toolbox/find_duration_SIs.m]

function find_duration_SIs_group(social_interaction, DateStr, User)
%Called by fn_plot_ellipse_jpn_4
%This finds the number of SIs and the duration thereof
%SIs separated by fewer than 10 frames are concatenated
%SIs shorter than 6 frames are removed


save_dir = fullfile('Z:\Analyses', User, 'SocialInteractionData', DateStr);

if ~exist(save_dir)
    mkdir(save_dir)
end
fields = fieldnames(social_interaction);

for min_dur = 6
    for k = 1:size(fields)
        data_tmp = social_interaction.(sprintf('%s', char(fields(k))));
        b = diff(data_tmp);
        c = find(b)';
        if size(c,1)<3
            continue
        end
        
        idxStart = find(data_tmp(1,1) == 1);
        idxEnd = find(data_tmp(1,end) == 1);
        
        if size(idxStart,1) == 1 && size(idxEnd,1) == 0
            start1 = 1;
            starts_tmp = c(2:2:end);
            ends_tmp = c(1:2:end);
            starts_tmp = starts_tmp + 1;
            starts = cat(1,start1,starts_tmp);
            Durs(:,2) = starts;
            Durs(:,3) = ends_tmp;
            Durs(:,1) = Durs(:,3) - Durs(:,2);
        elseif size(idxStart,1) == 1 & size(idxEnd,1) == 1
            start1 = 1;
            endsLast = size(data_tmp,2);
            starts_tmp = c(2:2:end);
            ends_tmp = c(1:2:end);
            starts_tmp = starts_tmp + 1;
            starts = cat(1,start1,starts_tmp);
            ends = cat(1,ends_tmp,endsLast);
            Durs(:,2) = starts;
            Durs(:,3) = ends;
            Durs(:,1) = Durs(:,3) - Durs(:,2);
        elseif size(idxStart,1) == 0 & size(idxEnd,1) == 1
            endsLast = size(data_tmp,2);
            starts_tmp = c(1:2:end);
            ends_tmp = c(2:2:end);
            starts_tmp = starts_tmp + 1;
            ends = cat(1,ends_tmp,endsLast);
            Durs(:,2) = starts_tmp;
            Durs(:,3) = ends;
            Durs(:,1) = Durs(:,3) - Durs(:,2);
        else
            starts_tmp = c(1:2:end);
            ends_tmp = c(2:2:end);
            starts_tmp = starts_tmp + 1;
            Durs(:,2) = starts_tmp;
            Durs(:,3) = ends_tmp;
            Durs(:,1) = Durs(:,3) - Durs(:,2);
        end
        
        FramesBetweenSIs = Durs(2:end,2) - Durs(1:end-1,1);
        idxCat = find(FramesBetweenSIs < 10);
        
        Durs(idxCat,3) = Durs(idxCat+1,3);
        Durs(idxCat,1) = Durs(idxCat,3) - Durs(idxCat,2);
        Durs(idxCat+1,:) = [];
        idxShort = find(Durs(:,1) < min_dur);
        Durs(idxShort,:) = [];
        
        Duration.(sprintf('%s', char(fields(k)))) = Durs;
        clear Durs start* end* *tmp b c FramesBetweenSIs
        clear idx*
    end
    
    save_dir_tmp = fullfile('Z:\Analyses', User, 'SocialInteractionData', sprintf('%sFrameMinDur', num2str(min_dur)), DateStr);
    
    if ~exist(save_dir_tmp)
        mkdir(save_dir_tmp)
    end
    
    save(fullfile(save_dir_tmp, 'SIDuration'), 'Duration');
    clear Duration
    clear min_dur data_tmp FramesBetweenSIs idxCat Durs idxShort
    clear b c idxStart idxEnd starts_tmp ends_tmp endsLast start1
end
end
