# Supplementary material for: Mice employ a bait-and-switch escape mechanism to de-escalate social conflict
Source: PLoS Biol. 2024 Oct 15;22(10):e3002496. doi: 10.1371/journal.pbio.3002496 (PMC11479765; doi:10.1371/journal.pbio.3002496)
Supplement: S1 Code — (ZIP) [file pbio.3002496.s011.zip › S1_Code/SocialEllipseProgram - GroupSI/toolbox/fn_outer_points.m]

function [x_points, y_points, x_points_outer, y_points_outer] = fn_outer_points(a, theta, b, x, y, pixels_out)
%This function computes the points for the ellipse around the 'social
%space' of each mouse
%The purpose of this function is so that we can easily manipulate the size
%of said circle.
%Currently, we are setting the social boundary as 2* the major (a) and minor
%(b) axes of the mouse 
%This can be changed by changing mult

% mult = 2;
% pixels_out = (distance_outer_edge/cm_2_pixels);

t = -pi:pi/20:pi;
theta = 6.2831853072-theta;
% distance_outer_edge=1:10;


x_points = (a)*cos(t)*cos(theta) - (b)*sin(t)*sin(theta);
y_points = (a)*cos(t)*sin(theta) + (b)*sin(t)*cos(theta);
x_points = x_points + x;
y_points = y_points + y;
if pixels_out==0
    x_points_outer = x_points;
    y_points_outer = y_points;

% x_points_outer = (mult*a)*cos(t)*cos((theta)) - (mult*b)*sin(t)*sin(theta);
% y_points_outer = (mult*a)*cos(t)*sin(theta) + (mult*b)*sin(t)*cos(theta);
% x_points_outer = x_points_outer + x;
% y_points_outer = y_points_outer + y;
else
    dist_a_out = a + pixels_out;
    ratio = b/a;
    dist_b_out = b + (pixels_out*ratio);

    x_points_outer = (dist_a_out)*cos(t)*cos(theta) - (dist_b_out)*sin(t)*sin(theta);
    y_points_outer = (dist_a_out)*cos(t)*sin(theta) + (dist_b_out)*sin(t)*cos(theta);
    x_points_outer = x_points_outer + x;
    y_points_outer = y_points_outer + y;
    
end
