# Supplementary material for: Mice employ a bait-and-switch escape mechanism to de-escalate social conflict
Source: PLoS Biol. 2024 Oct 15;22(10):e3002496. doi: 10.1371/journal.pbio.3002496 (PMC11479765; doi:10.1371/journal.pbio.3002496)
Supplement: S1 Code — (ZIP) [file pbio.3002496.s011.zip › S1_Code/SocialEllipseProgram - GroupSI/toolbox/fn_plot_ellipse_jpn_4_group.m]

function fn_plot_ellipse_jpn_4_group(a,b,theta,x,y,numframes,DateStr,cm_2_pixels,User)
%This function takes in the information from the MouseLoc function and
%calculates the ellipses for each mouse.  
%It then calls inout_mw which calculates during which frames the ellipses
%are overlapping
%then calls find_duration_SIs which quantifies individual social
%interactions by dyad

Draw_figure = false;
distance_outer_edge = 3; %cm

Base_folder = fullfile('Z:\Analyses', User, 'SocialInteractionData');
if ~exist(Base_folder)
    mkdir(Base_folder)
end

t = -pi:pi/20:pi;

load(sprintf('Y:/Data/%s/%s/Output/Muse/Test_C_1_center_cords.mat', User, DateStr))
load(sprintf('Y:/Data/%s/%s/Output/Muse/Test_C_1_radius.mat', User, DateStr))

if Draw_figure,
    figure('color','w');
    info=fnReadVideoInfo(sprintf('Y:/Data/%s/%s/Video/Test_C_1.avi', User, DateStr));
end

tic
pixels_out = distance_outer_edge/cm_2_pixels;
pixels_out(1:4,1:numframes) = pixels_out;

Save_folder = fullfile(Base_folder, DateStr);

if ~exist(Save_folder)
    mkdir(Save_folder)
end

[front_m1_x, front_m1_y] = find_front_social_ellipse_meters(a(1,:),b(1,:),theta(1,:),x(1,:),y(1,:),1:length(a),pixels_out(1,:));
[front_m2_x, front_m2_y] = find_front_social_ellipse_meters(a(2,:),b(2,:),theta(2,:),x(2,:),y(2,:),1:length(a),pixels_out(2,:));
[front_f1_x, front_f1_y] = find_front_social_ellipse_meters(a(3,:),b(3,:),theta(3,:),x(3,:),y(3,:),1:length(a),pixels_out(3,:));
[front_f2_x, front_f2_y] = find_front_social_ellipse_meters(a(4,:),b(4,:),theta(4,:),x(4,:),y(4,:),1:length(a),pixels_out(4,:));

all_front_points.x = cat(1,num2cell(front_m1_x),num2cell(front_m2_x),num2cell(front_f1_x),num2cell(front_f2_x));
all_front_points.y = cat(1,num2cell(front_m1_y),num2cell(front_m2_y),num2cell(front_f1_y),num2cell(front_f2_y));
clear front_m* front_f*

[x_points, y_points, x_points_outer, y_points_outer] = arrayfun(@fn_outer_points, a, theta, b, x, y, pixels_out, 'UniformOutput', 0);


if Draw_figure,
    second_start = 21;
    second_end = 23;
    
    n_mice = size(x_points,1);
    if n_mice==1
        clr_mouse=[0 0 145]/255;...  % m1 color: dark blue
    elseif n_mice==2
    clr_mouse=[0 0 145;...  % m1 color: dark blue
        255 128 0]/255;  % m2 color: orange
    elseif n_mice==4
        clr_mouse=[0 0 145;...  % m1 (male 1) color: dark blue
            0 255 255;...  % m2 (male 2) color: cyan
            255 128 0;...  % m3 (female 1) color: orange
            102 0 0]/255;   % m4 (female 2) color: deep red
    end
    frame_start = second_start * 30;
    frame_end = (second_end + 1) *30;
    
%     %%%COMMENT OUT
%     for i = frame_start:10:frame_end
%         figure('color','w');
%         h=fnReadFrameFromVideo(info,i);
%         imagesc(h);%%%%%CHANGED on 10/29/12 by jpn
%         colormap(gray)
%         set(gca,'dataaspectratio',[1 1 1])
%         axis off
%         hold on
%         for j = 1:n_mice
%             plot(all_front_points.x{j,i},all_front_points.y{j,i},'r.','markeredgecolor',clr_mouse(j,:));
%         end
%         hold off
%     end
%     
%     for i=2045:5:2070%frame_start:5:frame_end%1:numframes
%         h=fnReadFrameFromVideo(info,i);
%         imagesc(h);%%%%%CHANGED on 10/29/12 by jpn
%         colormap(gray)
%         set(gca,'dataaspectratio',[1 1 1])
%         axis off
%         hold on
%         for j = 1:n_mice
%             plot(all_front_points_x{j,i},all_front_points_y{j,i},'marker','ro','markerfacecolor',clr_mouse(j,:));
%         end
%         hold off
        
%         %                 for j = 1:n_mice
%         %                     plot(x_points_outer{j,i},y_points_outer{j,i}, 'color', clr_mouse(j,:), 'linewidth', 1.5);
%         %                 end
%         for j = 1:2%n_mice
%             plot(x_points_outer{j+2,i},y_points_outer{j+2,i}, 'color', clr_mouse(j+2,:), 'linewidth', 1.5);
%             plot(x_points_outer{j,i},y_points_outer{j,i}, 'color', clr_mouse(j,:), 'linewidth', 3);
%         end
%         hold off
%         fig_fn = fullfile('Z:\Analyses', User, 'SocialInteractionData', ...
%             sprintf('%s_frame%i.jpg', DateStr, i));
%         saveas(gcf, fig_fn, 'jpg');
%     end
end

[social_initiation] = inout_mw_group_front_of_ellipse(x_points_outer,y_points_outer,all_front_points);

load(fullfile('Z:\Analyses', User, 'SocialInteractionData', DateStr, 'SIDuration'));

%%07202016 SI number 3, M1F1
%%Arguably a mutual approach
%%The 'time of initiation' of the female is 1 frame prior to the 'time of
%%initiation' of the male.  
%%Need to figure out if there is an appropriate threshold here to determine
%%a mutual approach/how to deal with this.
%%Example 4 the 2 values are exactly the same (frame 1 for both).
%%This is 100% a mutual approach. Add a check for this later (once we
%%figure out a threshold).
%%example 6: within 1 frame: 
%%example 7: not a good example of a SI (no approacher, just close physical
%%proximity)
%%example 15: male 'initiates' at frame 1, female 'initiates' at frame 7. I
%%would say that overall the male initiated (so 6 frame difference may be a
%%clear difference).
%%example 19: female near a MM fight, but while she seems to be
%%investigating the males, there is no clear approacher/approachee
%%example 21: female doesn't 'initiate' until 10 frames into the SI. The
%%male 'initiates' at 23 frames in. But looking at it, I would agree that
%%the female did initiate the SI.
%%example 24: 3 frame difference in time of 'initiation' and both of us
%%would argue that this was mutual.

data_tmp = Duration.M1F1; %%do M1F1 first
SI_initiator.M1F1 = NaN(size(data_tmp,1),1);

frame_diff = NaN(size(data_tmp,1),1);
for i = 1:size(data_tmp,1)
    start_frame = data_tmp(i,2);
    end_frame = data_tmp(i,3);
    data_tmp_M1F1 = social_initiation.M1F1(1,start_frame:end_frame);
    data_tmp_F1M1 = social_initiation.F1M1(1,start_frame:end_frame);
    idx_crossover_M1F1 = find(data_tmp_M1F1 == 1);
    idx_crossover_F1M1 = find(data_tmp_F1M1 == 1);
    
    if isempty(idx_crossover_M1F1) & isempty(idx_crossover_F1M1)
        continue
    elseif isempty(idx_crossover_M1F1) | isempty(idx_crossover_F1M1)
        frame_diff(i,1) = inf;
    else
        frame_diff(i,1) = idx_crossover_M1F1(1,1) - idx_crossover_F1M1(1,1);
    end
    
    %%1 = mutual
    %%2 = specific initiator
    
%     start_frame = 4955;
%     initiator = 3;
%     for j = start_frame+4:-1:start_frame-5
%         %     for j = start_frame:-1:start_frame-15
%         figure('color','w', 'Position', [402 -153 1125 819]);
%         h=fnReadFrameFromVideo(info,j);
%         imagesc(h);%%%%%CHANGED on 10/29/12 by jpn
%         colormap(gray)
%         set(gca,'dataaspectratio',[1 1 1])
%         axis off
%         hold on
%         
%         if initiator == 1
%             plot(all_front_points.x{1,j},all_front_points.y{1,j},'r.','markeredgecolor',clr_mouse(1,:));
%             plot(x_points_outer{3,j},y_points_outer{3,j},'r.','markeredgecolor',clr_mouse(3,:));
%         elseif initiator == 3
%             plot(all_front_points.x{3,j},all_front_points.y{3,j},'r.','markeredgecolor',clr_mouse(3,:));
%             plot(x_points_outer{1,j},y_points_outer{1,j},'r.','markeredgecolor',clr_mouse(1,:));
%         end
%         
%         hold off
%     end
% %     i=i+1;
%     
%     if isempty(idx_crossover_M1F1) & ~isempty(idx_crossover_F1M1)
%         SI_initiator.M1F1(i,1) = 3;
%         continue
%     elseif isempty(idx_crossover_F1M1) & ~isempty(idx_crossover_M1F1)
%         SI_initiator.M1F1(i,1) = 1;
%         continue
%     end
%     
%     if idx_crossover_M1F1(1,1) < idx_crossover_F1M1(1,1)
%         SI_initiator.M1F1(i,1) = 1;
%     elseif idx_crossover_F1M1(1,1) < idx_crossover_M1F1(1,1)
%         SI_initiator.M1F1(i,1) = 3;
%     else
%         disp('wtf')
%     end
    
end

%%Make new SI structure with 3 columns: 
    %%start frame, end frame, frame diff (frames btwn [mouse1 pierce mouse2
    %%social ellipse] and [mouse2 pierce mouse1 social ellipse]
    
SI_data_tmp = Duration.M1F1(:,2:3); %%start and end frames of behaviors
SI_data_tmp(:,3) = frame_diff; %%Add the frame diff info to column 3
[B,I] = sort(abs(frame_diff), 'ascend');
sorted_SI_data = SI_data_tmp(I,:); %%Orders the structure so shortest frame differences
%%are at the top, organized through longest, followed by inf and then NaN.
%%Inf = the nose of one mouse never pierces the bubble of the other, so we
%%are moderately certain in our classification of 'approacher'
%%NaN = the nose of neither mouse pierced the social bubble of the other,
%%so we are uncertain of everything. #NeunuebelLab

info=fnReadVideoInfo(sprintf('Y:/Data/%s/%s/Video/Test_C_1.avi', User, DateStr));

end
