# Supplementary material for: Mice employ a bait-and-switch escape mechanism to de-escalate social conflict
Source: PLoS Biol. 2024 Oct 15;22(10):e3002496. doi: 10.1371/journal.pbio.3002496 (PMC11479765; doi:10.1371/journal.pbio.3002496)
Supplement: S1 Code — (ZIP) [file pbio.3002496.s011.zip › S1_Code/SocialEllipseProgram - GroupSI/toolbox/fnReadVideoInfo.m]

function strctVideoInfo = fnReadVideoInfo(strFileName)
% Wrapper to read frames from video files.
% 
%
%Copyright (c) 2008 Shay Ohayon, California Institute of Technology. 
% This file is a part of a free software. you can redistribute it and/or modify
% it under the terms of the GNU General Public License as published by
% the Free Software Foundation (see GPL.txt)

%global g_strVideoWrapper

[dummy,baseName,strExt] = fileparts(strFileName);  %#ok
%fileNameLocal=[baseName strExt];
if strcmpi(strExt,'.seq')
  strctVideoInfo = fnReadSeqInfo(strFileName);
else
  vidObj=VideoReader(strFileName);
  strctVideoInfo.m_strFileName = strFileName;
  strctVideoInfo.m_fFPS = vidObj.FrameRate;
  strctVideoInfo.m_iNumFrames = vidObj.NumberOfFrames;
  strctVideoInfo.m_iHeight = vidObj.Height;
  strctVideoInfo.m_iWidth = vidObj.Width;
  strctVideoInfo.m_afTimestamp = ...
    (1/strctVideoInfo.m_fFPS)*(0:(strctVideoInfo.m_iNumFrames-1));  % s
  strctVideoInfo.m_vrVideoReader = vidObj ;
end

end
