# Supplementary material for: Mice employ a bait-and-switch escape mechanism to de-escalate social conflict
Source: PLoS Biol. 2024 Oct 15;22(10):e3002496. doi: 10.1371/journal.pbio.3002496 (PMC11479765; doi:10.1371/journal.pbio.3002496)
Supplement: S1 Code — (ZIP) [file pbio.3002496.s011.zip › S1_Code/SocialEllipseProgram - GroupSI/toolbox/inout_mw_group_front_of_ellipse.m]

function [social_initiation] = inout_mw_group(x_points_outer, y_points_outer,all_front_points)
%This function takes the Data_outer data, which is the x and y position of
%the 'social region' of each of the 4 mice in an experiment, and then uses
%the inpolygon function to determine if there is any overlap between these
%'social region' ellipses. If there is overlap between two ellipses, in* =
%1.  Otherwise, in* = 0.  The zeros and ones are added to a structure
%called inter so that we can consolidate all of the different interaction
%options (e.g., M1M2, M1F1) into one structure as well as see the array
%over time.

[in12, ~] = cellfun(@inpolygon,all_front_points.x(1,:),all_front_points.y(1,:),x_points_outer(2,:),y_points_outer(2,:), 'UniformOutput',false);
[in21, ~] = cellfun(@inpolygon,all_front_points.x(2,:),all_front_points.y(2,:),x_points_outer(1,:),y_points_outer(1,:), 'UniformOutput',false);

[in13, ~] = cellfun(@inpolygon,all_front_points.x(1,:),all_front_points.y(1,:),x_points_outer(3,:),y_points_outer(3,:), 'UniformOutput',false);
[in31, ~] = cellfun(@inpolygon,all_front_points.x(3,:),all_front_points.y(3,:),x_points_outer(1,:),y_points_outer(1,:), 'UniformOutput',false);

[in14, ~] = cellfun(@inpolygon,all_front_points.x(1,:),all_front_points.y(1,:),x_points_outer(4,:),y_points_outer(4,:), 'UniformOutput',false);
[in41, ~] = cellfun(@inpolygon,all_front_points.x(4,:),all_front_points.y(4,:),x_points_outer(1,:),y_points_outer(1,:), 'UniformOutput',false);

[in23, ~] = cellfun(@inpolygon,all_front_points.x(2,:),all_front_points.y(2,:),x_points_outer(3,:),y_points_outer(3,:), 'UniformOutput',false);
[in32, ~] = cellfun(@inpolygon,all_front_points.x(3,:),all_front_points.y(3,:),x_points_outer(2,:),y_points_outer(2,:), 'UniformOutput',false);

[in24, ~] = cellfun(@inpolygon,all_front_points.x(2,:),all_front_points.y(2,:),x_points_outer(4,:),y_points_outer(4,:), 'UniformOutput',false);
[in42, ~] = cellfun(@inpolygon,all_front_points.x(4,:),all_front_points.y(4,:),x_points_outer(2,:),y_points_outer(2,:), 'UniformOutput',false);

[in34, ~] = cellfun(@inpolygon,all_front_points.x(3,:),all_front_points.y(3,:),x_points_outer(4,:),y_points_outer(4,:), 'UniformOutput',false);
[in43, ~] = cellfun(@inpolygon,all_front_points.x(4,:),all_front_points.y(4,:),x_points_outer(3,:),y_points_outer(3,:), 'UniformOutput',false);

clear on*

social_initiation.M1M2 = cellfun(@any,in12);
social_initiation.M2M1 = cellfun(@any,in21);
social_initiation.M1F1 = cellfun(@any,in13);
social_initiation.F1M1 = cellfun(@any,in31);
social_initiation.M1F2 = cellfun(@any,in14);
social_initiation.F2M1 = cellfun(@any,in41);
social_initiation.M2F1 = cellfun(@any,in23);
social_initiation.F1M2 = cellfun(@any,in32);
social_initiation.M2F2 = cellfun(@any,in24);
social_initiation.F2M2 = cellfun(@any,in42);
social_initiation.F1F2 = cellfun(@any,in34);
social_initiation.F2F1 = cellfun(@any,in43);

end
