# Supplementary material for: Mice employ a bait-and-switch escape mechanism to de-escalate social conflict
Source: PLoS Biol. 2024 Oct 15;22(10):e3002496. doi: 10.1371/journal.pbio.3002496 (PMC11479765; doi:10.1371/journal.pbio.3002496)
Supplement: S1 Code — (ZIP) [file pbio.3002496.s011.zip › S1_Code/SocialEllipseProgram - GroupSI/toolbox/MouseLoc_parfor_group.m]

function MouseLoc_parfor_group(DateStr, draw_axes, User)

load(fullfile('Y:/Data', User, DateStr, 'Output/Muse/meters_2_pixels.mat'));
cm_2_pixels = meters_2_pixels*100;
clear meters_2_pixels

fileloc = fullfile('Y:/Data', User, DateStr, 'Output/Video/Motr/MotrTest_C_1/Results/Tracks/Test_C_1_tracks.mat');
load(fileloc)


if draw_axes,
    plot_axes(astrctTrackers)
end

m1_x = [astrctTrackers(1).m_afX];
m2_x = [astrctTrackers(2).m_afX];
f1_x = [astrctTrackers(3).m_afX];
f2_x = [astrctTrackers(4).m_afX];
m_afX = cat(1,m1_x,m2_x,f1_x,f2_x);
clear *_x

m1_y = [astrctTrackers(1).m_afY];
m2_y = [astrctTrackers(2).m_afY];
f1_y = [astrctTrackers(3).m_afY];
f2_y = [astrctTrackers(4).m_afY];
m_afY = cat(1,m1_y,m2_y,f1_y,f2_y);
clear *_y

m1_theta = [astrctTrackers(1).m_afTheta];
m2_theta = [astrctTrackers(2).m_afTheta];
f1_theta = [astrctTrackers(3).m_afTheta];
f2_theta = [astrctTrackers(4).m_afTheta];
m_afTheta = cat(1,m1_theta,m2_theta,f1_theta,f2_theta);
clear *_theta

m1_a = [astrctTrackers(1).m_afA];
m2_a = [astrctTrackers(2).m_afA];
f1_a = [astrctTrackers(3).m_afA];
f2_a = [astrctTrackers(4).m_afA];
m_afA = cat(1,m1_a,m2_a,f1_a,f2_a);
clear *_a

m1_b = [astrctTrackers(1).m_afB];
m2_b = [astrctTrackers(2).m_afB];
f1_b = [astrctTrackers(3).m_afB];
f2_b = [astrctTrackers(4).m_afB];
m_afB = cat(1,m1_b,m2_b,f1_b,f2_b);
clear *_b fileloc

val=numel(astrctTrackers(1).m_afX);
clear astrctTrackers

fn_plot_ellipse_jpn_4_group(m_afA,m_afB,m_afTheta,m_afX,m_afY,val,DateStr,cm_2_pixels,User)

end
