# Supplementary material for: Mice employ a bait-and-switch escape mechanism to de-escalate social conflict
Source: PLoS Biol. 2024 Oct 15;22(10):e3002496. doi: 10.1371/journal.pbio.3002496 (PMC11479765; doi:10.1371/journal.pbio.3002496)
Supplement: S1 Code — (ZIP) [file pbio.3002496.s011.zip › S1_Code/SocialEllipseProgram - GroupSI/toolbox/plot_axes.m]

function plot_axes(astrctTrackers)

A1 = [astrctTrackers(1).m_afA];
B1 = [astrctTrackers(1).m_afB];
figure('color','w')
scatter(A1,B1,'r')
plot(A1,B1,'r.')
A2 = [astrctTrackers(2).m_afA];
B2 = [astrctTrackers(2).m_afB];
hold on
plot(A2,B2,'g.')
A3 = [astrctTrackers(3).m_afA];
B3 = [astrctTrackers(3).m_afB];
plot(A3,B3,'b.')
A4 = [astrctTrackers(4).m_afA];
B4 = [astrctTrackers(4).m_afB];
plot(A4,B4,'c.')
