# Supplementary material for: Mice employ a bait-and-switch escape mechanism to de-escalate social conflict
Source: PLoS Biol. 2024 Oct 15;22(10):e3002496. doi: 10.1371/journal.pbio.3002496 (PMC11479765; doi:10.1371/journal.pbio.3002496)
Supplement: S1 Code — (ZIP) [file pbio.3002496.s011.zip › S1_Code/toolbox/assign_jaaba_fight_output_jpn.m]

function events=assign_jaaba_fight_output_jpn(scores_fname,track_fname,conversion_fname,mindur,minint,threshold,min_distance,vfc)
% assign_jaaba_followee: function to assign followee to jaaba follows
%
% form:  m=assign_jaaba_followee(scores_fname,track_fname)
%
% scores_fname is the filename for a JAABA follow classifier scores file
% which are in the individual video directories, in the form:
% e.g. 't03032013_scores_followingr.mat
% track_fname is the filename of the track file
%
% new fields: 
% follow_indx (col 1: start of follow, col 2: end of follow)
% follow_indx (track of the followee, (1,2,3 or 4) OR 0 for unable to assign followee)
%
% to read out, for example, the m1->m2 follows:
% mid=order of mice in the track file ([m1 track, m2 track, f1 track, f2
% track]), e.g. in 030321013 mid=[2 4 1 3]
%
% run assign_jaaba_followee
%
% m=assign_jaaba_followee(scores_fname,track_fname)
%
% m1m2=m(mid(1)).follow_indx(m(mid(1)).followee_indx==mid(2))
%
% mid(1) is m1's track number (in this case, 2)
% mid(2) is m2's track number (in this case, 4)
%
%
% more notes:
%
% defaults that control what is called a follow
% in assign_jaaba_followee
% minimum duration of frames to be a follow (currently 5 frames, mindur)
% minimum interval between follows to be filled in (currently 10, frames)
%
% in closest_mouse, need to be closer than 20 cm at start of follow

% default
% mindur=5;
% minint=10;


% read in the scores file
load(scores_fname);
scores=allScores;

% read in meters_2_pixels
s = load(conversion_fname);
meters_2_pixels = s.meters_2_pixels;

% read in the track file
% s = load(track_fname);
% m = s.astrctTrackers;
% clear s
[m1,m2,m3,m4] = load_track_file_jpn(track_fname,meters_2_pixels,vfc);
m(1,1) = m1;
m(1,2) = m2;
m(1,3) = m3;
m(1,4) = m4;
clear m1 m2 m3 m4

max_size_tracks = size(m(1).m_afX,2);
nmice=size(m,2);

% for each track in the scores file (1-n) assign the mouse performing the event 
events = struct();
for i=1:nmice
    tmp_event_indx=cat(2,scores.t0s{i}',scores.t1s{i}');
    tmp = tmp_event_indx(:,:)>max_size_tracks;
    tmp_scores = scores.scores{1,i};
    events(i).unfiltered_event_dur = (tmp_event_indx(:,2)-tmp_event_indx(:,1));
    events(i).unfiltered_event_isi = tmp_event_indx(2:end,1)-tmp_event_indx(1:end-1,2);
    
    if any(tmp(:,1)==1) | any(tmp(:,2)==1)
        tmp_event_indx(tmp)=max_size_tracks;
        diff_col = tmp_event_indx(:,2)-tmp_event_indx(:,1);
        if any(diff_col)==0
           loc_bad = diff_col==0;
           tmp_event_indx(loc_bad,:)=[];
        end
    end
    
    tmp_event_indx=clean_jaaba_indx(tmp_event_indx,mindur,minint); %#ok<AGROW> % (0)    
    bad_events = nan(size(tmp_event_indx,1),1);
    for j = 1:size(tmp_event_indx,1)
        this_event_range = tmp_event_indx(j,:);
        ave_score = mean(tmp_scores(1,this_event_range(1,1):this_event_range(1,2)));
        events(i).unfiltered_event_ave_score(j,1)=ave_score;
        if ave_score<threshold
            bad_events(j) = true;
        else
            bad_events(j) = false;
        end
        %average_speed of fighter
        ave_speed = mean(m(i).spd(this_event_range(1,1):this_event_range(1,2)));
        events(i).unfiltered_event_ave_speed(j,1)=ave_speed;
    end
    tmp_event_indx(logical(bad_events),:)=[];
   
    tmp_ave_scores = [events(i).unfiltered_event_ave_score];
    tmp_ave_scores(logical(bad_events),:)=[];
    
    tmp_ave_speed = [events(i).unfiltered_event_ave_speed];
    tmp_ave_speed(logical(bad_events),:)=[];
    
    tmp_distances = nan(size(tmp_event_indx,1),1);
    for j = 1:size(tmp_event_indx,1)
        loc_m1 = [m(1).m_afX(1,tmp_event_indx(j,1)),m(1).m_afY(1,tmp_event_indx(j,1))];
        loc_m2 = [m(2).m_afX(1,tmp_event_indx(j,1)),m(2).m_afY(1,tmp_event_indx(j,1))];
        loc_f1 = [m(3).m_afX(1,tmp_event_indx(j,1)),m(3).m_afY(1,tmp_event_indx(j,1))];
        loc_f2 = [m(4).m_afX(1,tmp_event_indx(j,1)),m(4).m_afY(1,tmp_event_indx(j,1))];
        distm1f1 = fn_position_to_distance(loc_m1,loc_f1);
        distm1f2 = fn_position_to_distance(loc_m1,loc_f2);
        distm2f1 = fn_position_to_distance(loc_m2,loc_f1);
        distm2f2 = fn_position_to_distance(loc_m2,loc_f2);
        tmp_distances(j,1) = min([distm1f1,distm1f2,distm2f1,distm2f2])*meters_2_pixels*100;%cm
        
%         disp(tmp_distances(j,1))
    end
    
    events(i).distances = tmp_distances;
    events(i).event_indx=tmp_event_indx;
    events(i).filtered_ave_scores = tmp_ave_scores;
    events(i).filtered_ave_speed = tmp_ave_speed;
    clear tmp
end;


dur1 = [events(1).unfiltered_event_dur];
dur2 = [events(2).unfiltered_event_dur];
dur_all = cat(1,dur1,dur2);

isi1 = [events(1).unfiltered_event_isi];
isi2 = [events(2).unfiltered_event_isi];
isi_all = cat(1,isi1,isi2);

ave_scores1 = [events(1).unfiltered_event_ave_score];
ave_scores2 = [events(2).unfiltered_event_ave_score];
ave_scores_all = cat(1,ave_scores1,ave_scores2);

d1 = [events(1).distances];
d2 = [events(2).distances];
d_all = cat(1,d1,d2);

% disp(1)


% function good_events = check_threshold(tmp,tmp_scores,threshold)
%     
% end
