# Supplementary material for: Mice employ a bait-and-switch escape mechanism to de-escalate social conflict
Source: PLoS Biol. 2024 Oct 15;22(10):e3002496. doi: 10.1371/journal.pbio.3002496 (PMC11479765; doi:10.1371/journal.pbio.3002496)
Supplement: S1 Code — (ZIP) [file pbio.3002496.s011.zip › S1_Code/toolbox/assign_jaaba_investigate_output_jpn.m]

function events=assign_jaaba_investigate_output_jpn(allScores,track_fname,conversion_fname,mindur,minint,vfc,min_group_distance,distance_within)
% assign_jaaba_followee: function to assign followee to jaaba follows
%
% form:  m=assign_jaaba_followee(scores_fname,track_fname)
%
% scores_fname is the filename for a JAABA follow classifier scores file
% which are in the individual video directories, in the form:
% e.g. 't03032013_scores_followingr.mat
% track_fname is the filename of the track file
%
% new fields:
% follow_indx (col 1: start of follow, col 2: end of follow)
% follow_indx (track of the followee, (1,2,3 or 4) OR 0 for unable to assign followee)
%
% to read out, for example, the m1->m2 follows:
% mid=order of mice in the track file ([m1 track, m2 track, f1 track, f2
% track]), e.g. in 030321013 mid=[2 4 1 3]
%
% run assign_jaaba_followee
%
% m=assign_jaaba_followee(scores_fname,track_fname)
%
% m1m2=m(mid(1)).follow_indx(m(mid(1)).followee_indx==mid(2))
%
% mid(1) is m1's track number (in this case, 2)
% mid(2) is m2's track number (in this case, 4)
%
%
% more notes:
%
% defaults that control what is called a follow
% in assign_jaaba_followee
% minimum duration of frames to be a follow (currently 5 frames, mindur)
% minimum interval between follows to be filled in (currently 10, frames)
%
% in closest_mouse, need to be closer than 20 cm at start of follow

% default
% mindur=5;
% minint=10;

% read in the scores file
scores=allScores;

% read in meters_2_pixels
s = load(conversion_fname);
meters_2_pixels = s.meters_2_pixels;
cm_2_pixels = meters_2_pixels*100;

clear s

%load in trajectory file
%calculate speed and load  info precalcuated from motr
[m1,m2,m3,m4] = load_track_file_jpn(track_fname,meters_2_pixels,vfc);
m(1,1) = m1;
m(1,2) = m2;
m(1,3) = m3;
m(1,4) = m4;
clear m1 m2 m3 m4

max_size_tracks = size(m(2).m_afX,2);
nmice=size(m,2);

% for each track in the scores file (1-n) assign the mouse performing the event
events = struct();

for i=1:nmice
    tmp_event_indx=cat(2,scores.t0s{i}',scores.t1s{i}');
    tmp = tmp_event_indx(:,:)>max_size_tracks;
    tmp_scores = scores.scores{1,i};%scores for specific events are in line 110
    
    if any(tmp(:,1)==1) | any(tmp(:,2)==1)
        tmp_event_indx(tmp)=max_size_tracks;
        diff_col = tmp_event_indx(:,2)-tmp_event_indx(:,1);
        if any(diff_col)==0
            loc_bad = diff_col==0;
            tmp_event_indx(loc_bad,:)=[];
        end
    end
    
    tmp_event_indx=clean_jaaba_indx(tmp_event_indx, mindur, minint); %#ok<AGROW> % (0)
    
    %     bad_events = nan(size(tmp_event_indx,1),1);
    
    %WHO investigated
    tmp_who_investigated=ones(size(tmp_event_indx,1),1)*i;
    
    mid=setdiff([1 2 3 4],i);
    [tmp_who_was_investigated, ~] = assign_investigate(m, mid, tmp_event_indx, i, min_group_distance);
    
    %only looking at investigations with two mice
    remove_multiple_mouse_events = isnan(tmp_who_was_investigated);
    
    tmp_who_was_investigated(remove_multiple_mouse_events) = [];
    tmp_who_investigated(remove_multiple_mouse_events) = [];
    tmp_event_indx(remove_multiple_mouse_events,:) = [];
    
    cumulative_range_investigate = [];
    cumulative_who_investigated = [];
    cumulative_who_was_investigated = [];
    cumulative_dist = [];
    cumulative_ave_score = [];
    cumulative_ave_speed = [];
    for j = 1:size(tmp_event_indx,1)
        who_investigated = tmp_who_investigated(j,1);
        who_was_investigated = tmp_who_was_investigated(j,1);
        
        if ~isnan(who_was_investigated)
            this_event_range = tmp_event_indx(j,:);
            
            %frame numbers of event used for Motr tracking
            frames = this_event_range(1):1:this_event_range(2);
            
            pixels_out = distance_within/cm_2_pixels;
            pixels_out(1,1:max(size(frames))) = pixels_out;
            
            %location of nose of mouse that was investigating for every frame of event
            [nose_x,nose_y] = find_nose_tail_jpn3(m(1,who_investigated),frames);
            
            %elipse around mouse being investigated for each frame of investigation
            a = m(1,who_was_investigated).m_afA(frames);
            theta = m(1,who_was_investigated).m_afTheta(frames);
            b = m(1,who_was_investigated).m_afB(frames);
            x = m(1,who_was_investigated).m_afX(frames);
            y = m(1,who_was_investigated).m_afY(frames);
            [x_points_ellipse, y_points_ellipse, x_points_outer_ellipse, y_points_outer_ellipse] = arrayfun(@fn_outer_points, a, theta, b, x, y, pixels_out, 'UniformOutput', 0);
            
            % plot elipses and nose to check
            %             for jj = 1:max(size(any_inner))
            %                 tpeo_x = x_points_outer_ellipse{1,jj};
            %                 tpeo_y = y_points_outer_ellipse{1,jj};
            %                 tpe_x = x_points_ellipse{1,jj};
            %                 tpe_y = y_points_ellipse{1,jj};
            %                 figure('color','w')
            %                 plot(tpeo_x,tpeo_y,'r')
            %                 hold on
            %                 plot(tpe_x,tpe_y)
            %                 plot(nose_x(1,jj),nose_y(1,jj),'sk')
            %                 axis equal
            %                 clear tpe*
            %             end
            
            %check to see if nose is located in larger elipse
            in_outer = cellfun(@inpolygon,num2cell(nose_x,1),num2cell(nose_y,1),x_points_outer_ellipse(1,:),y_points_outer_ellipse(1,:), 'UniformOutput',false);
            any_outer=cellfun(@any,in_outer);
            %check to see if nose is located in smaller elipse
            in_inner = cellfun(@inpolygon,num2cell(nose_x,1),num2cell(nose_y,1),x_points_ellipse(1,:),y_points_ellipse(1,:), 'UniformOutput',false);
            any_inner=cellfun(@any,in_inner);
            %check to see if nose is located in region of interest
            %if smaller region of interest
%             diff_in_out = double(any_outer)-double(any_inner);
             %if just looking at the larger outside elipse   
            diff_in_out = double(any_outer);
            %         OLD STUFF
            %         min_dists = fn_position_to_distance_mrw([nose_x',nose_y'],[x_points_ellipse',y_points_ellipse']);
            %         events(i).dist_nose_to_ellipse_start(j,1) = min_dists(1,1)*meters_2_pixels*100;
            %         events(i).dist_nose_to_ellipse_avg(j,1) = mean(min_dists)*meters_2_pixels*100;
            
            if any(diff_in_out)
                % find specific time frames with the nose of the investigating mouse in region of interst
                locs = find(diff_in_out == 1);
                diff_locs = diff(locs);
                tmp = find(diff_locs>1);
                start = cat(2,1,tmp+1)';
                stop = cat(2,tmp,max(size(locs)))';
                tmp_range_investigate = [start,stop];
                new_range_investigate = [];
                for jj = 1:size(tmp_range_investigate,1)
                    tmp_tmp = tmp_range_investigate(jj,:);
                    tmp_range_investigate2 = [locs(1,tmp_tmp(1)),locs(1,tmp_tmp(2))];
                    new_range_investigate = cat(1,new_range_investigate,tmp_range_investigate2);
                end
                diff_range_investigate = new_range_investigate(:,2)-new_range_investigate(:,1);
                short = diff_range_investigate<mindur;
                new_range_investigate(short,:) = [];
                if ~isempty(new_range_investigate)
                    for jj = 1:size(new_range_investigate,1)
                        new_range_investigate(jj,:) = [frames(1,new_range_investigate(jj,1)),frames(1,new_range_investigate(jj,2))];
                    end
                end
                new_who_investigated = ones(size(new_range_investigate,1),1)*who_investigated;
                new_who_was_investigated = ones(size(new_range_investigate,1),1)*who_was_investigated;
                new_dist = [];
                new_ave_score = [];
                new_ave_speed = [];
                for jj = 1:size(new_range_investigate,1)
                    indx_sure = new_range_investigate(jj,:);
                    tmp_new_dist = mean(mouse_distance(m(who_investigated),m(who_was_investigated),indx_sure));
                    new_dist = cat(1,new_dist,tmp_new_dist);
                    tmp_ave_score = mean(tmp_scores(1,indx_sure(1):indx_sure(2)));
                    new_ave_score = cat(1,new_ave_score,tmp_ave_score);
                    
                    %ave speed
                    tmp_ave_speed = mean(m(who_investigated).spd(indx_sure(1):indx_sure(2)));
                    new_ave_speed = cat(1,new_ave_speed,tmp_ave_speed);
                end
                if ~isempty(new_who_investigated)
                    cumulative_range_investigate = cat(1,cumulative_range_investigate,new_range_investigate);
                    cumulative_who_investigated = cat(1,cumulative_who_investigated,new_who_investigated);
                    cumulative_who_was_investigated = cat(1,cumulative_who_was_investigated,new_who_was_investigated);
                    cumulative_dist = cat(1,cumulative_dist,new_dist);
                    cumulative_ave_score = cat(1,cumulative_ave_score,new_ave_score);
                    cumulative_ave_speed = cat(1,cumulative_ave_speed,new_ave_speed);
                end
                clear frames nose_* a theta b x y *_points_ellipse min_dists
            end
        else
            error('something not working when removing events with multiple mice')
        end
    end
    %     tmp_ave_speed = [events(i).unfiltered_event_ave_speed];
    %     tmp_ave_speed(logical(bad_events),:)=[];
    %     events(i).filtered_ave_speed= tmp_ave_speed;
    events(i).event_indx = cumulative_range_investigate;
    events(i).who_investigated = cumulative_who_investigated;
    events(i).who_was_investigated = cumulative_who_was_investigated;
    events(i).mean_distance = cumulative_dist;%center to center
    events(i).ave_score = cumulative_ave_score;
    events(i).ave_speed = cumulative_ave_speed;
    
    clear tmp*
end
end

function [fi,dist]=assign_investigate(tracks,mid,boi_indx,mouse,min_group_distance)

cm=nan(size(boi_indx,1),1);
dist=nan(size(boi_indx,1),1);

% struc_tmp = [];
for j=1:size(boi_indx,1)
    start_val=boi_indx(j,1);
    stop_val=boi_indx(j,2);
    if stop_val >= size(tracks(mouse).m_afX,2)
        stop_val = size(tracks(mouse).m_afX,2);
    end
    
    % calculate closest mouse
    %[NEED TO BUILD IN CHECK FOR MULTIPLE MICE IS MULTIPLE MICE THEN CLOSE
    %CM(J) = nAN; ADD CHECK FOR THIS IN LINE 192]
    [cm(j),dist(j)]=closest_mouse_investigate(tracks(mouse),tracks(mid(1)),tracks(mid(2)),tracks(mid(3)),start_val:stop_val,min_group_distance);
    
    %     vals_tmp = cat(2,start_val,stop_val);
    %     struc_tmp = cat(1,struc_tmp,vals_tmp);
    %     clear vals_tmp
end;

%LABELS CLOSEST MOUSE AS MOUSE BEING INVESTIGATED if multiple mice then
%closest mouse is labeled with nan
i1=cm==1;
i2=cm==2;
i3=cm==3;

cm(i1)=mid(1);
cm(i2)=mid(2);
cm(i3)=mid(3);

fi = cm;
end
