# Supplementary material for: Mice employ a bait-and-switch escape mechanism to de-escalate social conflict
Source: PLoS Biol. 2024 Oct 15;22(10):e3002496. doi: 10.1371/journal.pbio.3002496 (PMC11479765; doi:10.1371/journal.pbio.3002496)
Supplement: S1 Code — (ZIP) [file pbio.3002496.s011.zip › S1_Code/toolbox/assign_jaaba_male_male_chase_output_jpn.m]

function events=assign_jaaba_male_male_chase_output_jpn(scores_fname,track_fname,conversion_fname,mindur,minint,vfc,conrner_fname)
% assign_jaaba_followee: function to assign followee to jaaba follows
%
% form:  m=assign_jaaba_followee(scores_fname,track_fname)
%
% scores_fname is the filename for a JAABA follow classifier scores file
% which are in the individual video directories, in the form:
% e.g. 't03032013_scores_followingr.mat
% track_fname is the filename of the track file
%
% new fields:
% follow_indx (col 1: start of follow, col 2: end of follow)
% follow_indx (track of the followee, (1,2,3 or 4) OR 0 for unable to assign followee)
%
% to read out, for example, the m1->m2 follows:
% mid=order of mice in the track file ([m1 track, m2 track, f1 track, f2
% track]), e.g. in 030321013 mid=[2 4 1 3]
%
% run assign_jaaba_followee
%
% m=assign_jaaba_followee(scores_fname,track_fname)
%
% m1m2=m(mid(1)).follow_indx(m(mid(1)).followee_indx==mid(2))
%
% mid(1) is m1's track number (in this case, 2)
% mid(2) is m2's track number (in this case, 4)
%
%
% more notes:
%
% defaults that control what is called a follow
% in assign_jaaba_followee
% minimum duration of frames to be a follow (currently 5 frames, mindur)
% minimum interval between follows to be filled in (currently 10, frames)
%
% in closest_mouse, need to be closer than 20 cm at start of follow

% default
% mindur=5;
% minint=10;

% read in the scores file
load(scores_fname);
scores=allScores;

% read in meters_2_pixels
s = load(conversion_fname);
meters_2_pixels = s.meters_2_pixels;
clear s

s = load(conrner_fname); 
mark_corners = s.mark_corners;
clear s

% figure
% hold on
% for i = 1:4
%     plot(mark_corners(i).x_pix, mark_corners(i).y_pix,'go')
%     disp(' ')
%     
% end
% % read in the track file
% s = load(track_fname);
% m = s.astrctTrackers;
% clear s

[m1,m2,m3,m4] = load_track_file_jpn(track_fname,meters_2_pixels,vfc);
m(1,1) = m1;
m(1,2) = m2;
m(1,3) = m3;
m(1,4) = m4;
clear m1 m2 m3 m4

max_size_tracks = size(m(1).m_afX,2);
nmice=size(m,2);


%need corner square area corners
x_bound = mark_corners(3).x_pix-120; 
y_bound = mark_corners(3).y_pix-120;
% plot(x_bound,y_bound,'bx')

% for each track in the scores file (1-n) assign the mouse performing the event
events = struct();
for i=1:nmice
    tmp_event_indx=cat(2,scores.t0s{i}',scores.t1s{i}');
    tmp = tmp_event_indx(:,:)>max_size_tracks;
    tmp_scores = scores.scores{1,i};
    %     events(i).unfiltered_event_dur = (tmp_event_indx(:,2)-tmp_event_indx(:,1));
    %     events(i).unfiltered_event_isi = tmp_event_indx(2:end,1)-tmp_event_indx(1:end-1,2);
    
    if any(tmp(:,1)==1) | any(tmp(:,2)==1)
        tmp_event_indx(tmp)=max_size_tracks;
        diff_col = tmp_event_indx(:,2)-tmp_event_indx(:,1);
        if any(diff_col)==0
            loc_bad = diff_col==0;
            tmp_event_indx(loc_bad,:)=[];
        end
    end
    
    tmp_event_indx=clean_jaaba_indx(tmp_event_indx,mindur,minint); %#ok<AGROW> % (0)
    events(i).event_indx=tmp_event_indx;
    %     bad_events = nan(size(tmp_event_indx,1),1);
    
    %WHO CHASED
    events(i).who_chased=ones(size(tmp_event_indx,1),1)*i;
    
    mid=setdiff([1 2 3 4],i);
    [events(i).who_was_chased,...
        events(i).chase_overlap,...
        events(i).closest_mouse,...
        events(i).distance] = assign_followee(m,mid,tmp_event_indx,i);
    
    
    for j = 1:size(tmp_event_indx,1)
        this_event_range = tmp_event_indx(j,:);
        ave_score = mean(tmp_scores(1,this_event_range(1):this_event_range(2)));
        events(i).event_ave_score(j,1)=ave_score;
        
        f1.x = m(1,3).m_afX(this_event_range(1));
        f1.y = m(1,3).m_afY(this_event_range(1));
        
        f2.x = m(1,4).m_afX(this_event_range(1));
        f2.y = m(1,4).m_afY(this_event_range(1));
        
        if ((f1.x>x_bound)&(f1.y>y_bound)) || ((f2.x>x_bound)&(f2.y>y_bound))
            tag = 1;
        else
            tag = 0;
        end
        events(i).event_tag(j,1)=tag;
        
                %average_speed of fighter
        ave_speed = mean(m(i).spd(this_event_range(1,1):this_event_range(1,2)));
        events(i).unfiltered_event_ave_speed_chaser(j,1)=ave_speed;
        
        mbc = events(i).who_was_chased(j,1); %mouse being chaseded;
        if mbc >=1 & mbc <=nmice
            
            opposite_mice = setdiff(1:nmice,[i,mbc]);
            
            %in reference to the mouse being chased
            [~,next_closest_mouse_start] = next_closest_mouse(m(mbc),m(opposite_mice(1)),m(opposite_mice(2)),this_event_range(1));
            [~,next_closest_mouse_ave] = next_closest_mouse(m(mbc),m(opposite_mice(1)),m(opposite_mice(2)),this_event_range(1):this_event_range(2));
%             next_closest_mouse_start = 
            
            ave_speed2 = mean(m(mbc).spd(this_event_range(1,1):this_event_range(1,2)));
            events(i).unfiltered_event_ave_speed_being_chased(j,1)=ave_speed2;
            events(i).unfiltered_event_dist_start_next_closest(j,1)=next_closest_mouse_start;
            events(i).unfiltered_event_ave_dist_start_next_closest(j,1)=next_closest_mouse_ave;
            clear mbc
        else
            events(i).unfiltered_event_ave_speed_being_chased(j,1)=NaN;
            events(i).unfiltered_event_dist_start_next_closest(j,1)=NaN;
            events(i).unfiltered_event_ave_dist_start_next_closest(j,1)=NaN;
        end
        %maybe filter???        
    end
    
    clear tmp*
end
end

function [fi,ovlp,cm,dist]=assign_followee(tracks,mid,follow_indx,mouse)

ovlp=nan(size(follow_indx));
cm=nan(size(follow_indx,1),1);
dist=nan(size(follow_indx,1),1);
for j=1:size(follow_indx,1)
    start_val=follow_indx(j,1);
    stop_val=follow_indx(j,2);
    if stop_val >= size(tracks(mouse).m_afX,2)
        stop_val = size(tracks(mouse).m_afX,2);
    end
    [po1(1),po2(1)]=calc_traj_ovlp(tracks(mouse),tracks(mid(1)),start_val:stop_val,0);
    [po1(2),po2(2)]=calc_traj_ovlp(tracks(mouse),tracks(mid(2)),start_val:stop_val,0);
    [po1(3),po2(3)]=calc_traj_ovlp(tracks(mouse),tracks(mid(3)),start_val:stop_val,0);
    
    if max(po1+po2)>0
        tmpovlp=find(po1+po2==max(po1+po2)); % which mouse has the maximum percent trajectory overlap with the potential follower? %(0)
        if numel(tmpovlp)==1
            ovlp(j,1)=tmpovlp(1); % in case there is more than one, just take the first one
            ovlp(j,2)=max(po1+po2); % what is the value of the overlap?
            if po1(ovlp(j,1))<.2 && po2(ovlp(j,1))<.2 % if not more than 20% overlap in trajectories, then not a follow
                ovlp(j,1)=0;
            end;
        else
            ovlp(j,1)=0;
        end
    else
        ovlp(j,1)=0;
    end;
    
    % calculate closest mouse
    [cm(j),dist(j)]=closest_mouse(tracks(mouse),tracks(mid(1)),tracks(mid(2)),tracks(mid(3)),start_val:stop_val);
    if dist(j)>.3 % if the average distance isn't below 30 cm, then it isn't a follow
        cm(j)=0;
    end;
       
end;


i1=find(ovlp(:,1)==1); % have to do it this way because the indices change once you start reassigning them
i2=find(ovlp(:,1)==2);
i3=find(ovlp(:,1)==3);

ovlp(i1,1)=mid(1); %#ok<*FNDSB>
ovlp(i2,1)=mid(2);
ovlp(i3,1)=mid(3);


i1=find(cm==1);
i2=find(cm==2);
i3=find(cm==3);

cm(i1)=mid(1);
cm(i2)=mid(2);
cm(i3)=mid(3);

mtx=cat(2,cm,ovlp(:,1));

% first, get rid of things that can't be follows (anything with a 0)
indx=sum(mtx==0,2)>0;
mtx(indx,:)=0;

fi=mode(mtx');
fi=fi';
end
