# Supplementary material for: Mice employ a bait-and-switch escape mechanism to de-escalate social conflict
Source: PLoS Biol. 2024 Oct 15;22(10):e3002496. doi: 10.1371/journal.pbio.3002496 (PMC11479765; doi:10.1371/journal.pbio.3002496)
Supplement: S1 Code — (ZIP) [file pbio.3002496.s011.zip › S1_Code/toolbox/assign_jaaba_walk_output.m]

function events=assign_jaaba_walk_output(scores_fname,track_fname,conversion_fname,mindur,minint,vfc)
load(scores_fname);
scores=allScores;

s = load(conversion_fname);
meters_2_pixels = s.meters_2_pixels;
clear s

[m1,m2,m3,m4] = load_track_file_jpn(track_fname,meters_2_pixels,vfc);
m(1,1) = m1;
m(1,2) = m2;
m(1,3) = m3;
m(1,4) = m4;
clear m1 m2 m3 m4

max_size_tracks = size(m(1).m_afX,2);
nmice=size(m,2);

events = struct();
for i=1:2 %males only
    tmp_event_indx=cat(2,scores.t0s{i}',scores.t1s{i}');
    tmp = tmp_event_indx(:,:)>max_size_tracks;
    tmp_scores = scores.scores{1,i};
    
    if any(tmp(:,1)==1) | any(tmp(:,2)==1)
        tmp_event_indx(tmp)=max_size_tracks;
        diff_col = tmp_event_indx(:,2)-tmp_event_indx(:,1);
        if any(diff_col)==0
            loc_bad = diff_col==0;
            tmp_event_indx(loc_bad,:)=[];
        end
    end
    
    tmp_event_indx=clean_jaaba_indx(tmp_event_indx,mindur,minint); 
    events(i).event_indx=tmp_event_indx;
    
    events(i).who_chased=ones(size(tmp_event_indx,1),1)*i;
    
    mid=setdiff([1 2],i);
%     events(i).chase_overlap = assign_followee(m,mid,tmp_event_indx,i);
    
    
    for j = 1:size(tmp_event_indx,1)
        this_event_range = tmp_event_indx(j,:);
        ave_score = mean(tmp_scores(1,this_event_range(1):this_event_range(2)));
        events(i).event_ave_score(j,1)=ave_score;
        
%         %average speed of fleer
%         ave_speed = mean(m(i).spd(this_event_range(1,1):this_event_range(1,2)));
%         events(i).unfiltered_event_ave_speed_fleer(j,1)=ave_speed;
%         %start speed of fleer
%         start_speed = m(i).spd(this_event_range(1,1));
%         events(i).unfiltered_event_start_speed_fleer(j,1)=start_speed;
%         
%         %average speed of fleeing from
%         ave_speed = mean(m(mid).spd(this_event_range(1,1):this_event_range(1,2)));
%         events(i).unfiltered_event_ave_speed_fleeing_from(j,1)=ave_speed;
%         %start speed of fleeing from
%         start_speed = m(mid).spd(this_event_range(1,1));
%         events(i).unfiltered_event_start_speed_fleeing_from(j,1)=start_speed;
%         
        %average distance of nearest female during flee event
        opposite_mice = setdiff(1:nmice,[i,mid]);
        [~,next_closest_mouse_start] = next_closest_mouse(m(i),m(opposite_mice(1)),m(opposite_mice(2)),this_event_range(1));
        events(i).unfiltered_event_dist_start_closest_female(j,1)=next_closest_mouse_start;
%         
%         %distance between males at start
%         start_male_dist=mouse_distance(m(i),m(mid),this_event_range(1));
%         events(i).unfiltered_event_dist_start_males(j,1)=start_male_dist;
%         
%         %distance between males at end
%         end_male_dist=mouse_distance(m(i),m(mid),this_event_range(2));
%         events(i).unfiltered_event_dist_end_males(j,1)=end_male_dist;
        
    end
    
    clear tmp*
end
end

% function ovlp=assign_followee(tracks,mid,follow_indx,mouse)
% 
% ovlp=nan(size(follow_indx));
% % cm=nan(size(follow_indx,1),1);
% % dist=nan(size(follow_indx,1),1);
% for j=1:size(follow_indx,1)
%     start_val=follow_indx(j,1);
%     stop_val=follow_indx(j,2);
%     if stop_val >= size(tracks(mouse).m_afX,2)
%         stop_val = size(tracks(mouse).m_afX,2);
%     end
%     [po1(1),po2(1)]=calc_traj_ovlp(tracks(mouse),tracks(mid(1)),start_val:stop_val,0);
% %     [po1(2),po2(2)]=calc_traj_ovlp(tracks(mouse),tracks(mid(2)),start_val:stop_val,0);
% %     [po1(3),po2(3)]=calc_traj_ovlp(tracks(mouse),tracks(mid(3)),start_val:stop_val,0);
% %     
%     if max(po1+po2)>0
%         tmpovlp=find(po1+po2==max(po1+po2)); % which mouse has the maximum percent trajectory overlap with the potential follower? %(0)
%         if numel(tmpovlp)==1
%             ovlp(j,1)=tmpovlp(1); % in case there is more than one, just take the first one
%             ovlp(j,2)=max(po1+po2); % what is the value of the overlap?
%             if po1(ovlp(j,1))<.2 && po2(ovlp(j,1))<.2 % if not more than 20% overlap in trajectories, then not a follow
%                 ovlp(j,1)=0;
%             end;
%         else
%             ovlp(j,1)=0;
%         end
%     else
%         ovlp(j,1)=0;
%     end;
%     
%     % calculate closest mouse
% %     [cm(j),dist(j)]=closest_mouse(tracks(mouse),tracks(mid(1)),tracks(mid(2)),tracks(mid(3)),start_val:stop_val);
% %     if dist(j)>.3 % if the average distance isn't below 30 cm, then it isn't a follow
% %         cm(j)=0;
% %     end;
%        
% end;
% 
% i2=find(ovlp(:,1)==0);
% ovlp(i2,2)=0;
% i1=find(ovlp(:,1)==1); % have to do it this way because the indices change once you start reassigning them
% % i2=find(ovlp(:,1)==2);
% % i3=find(ovlp(:,1)==3);
% 
% ovlp(i1,1)=mid(1); %#ok<*FNDSB>
% ovlp(:,1)=[];
% 
% % ovlp(i2,1)=mid(2);
% % ovlp(i3,1)=mid(3);
% 
% 
% % i1=find(cm==1);
% % i2=find(cm==2);
% % i3=find(cm==3);
% 
% % cm(i1)=mid(1);
% % cm(i2)=mid(2);
% % cm(i3)=mid(3);
% 
% % mtx=cat(2,cm,ovlp(:,1));
% 
% % % first, get rid of things that can't be follows (anything with a 0)
% % indx=sum(mtx==0,2)>0;
% % mtx(indx,:)=0;
% % 
% % fi=mode(mtx');
% % fi=fi';
% end
