# Supplementary material for: Mice employ a bait-and-switch escape mechanism to de-escalate social conflict
Source: PLoS Biol. 2024 Oct 15;22(10):e3002496. doi: 10.1371/journal.pbio.3002496 (PMC11479765; doi:10.1371/journal.pbio.3002496)
Supplement: S1 Code — (ZIP) [file pbio.3002496.s011.zip › S1_Code/toolbox/calc_traj_ovlp.m]

function [po1,po2,pt]=calc_traj_ovlp(m1,m2,indx,p)
% calc_traj_ovlp: function to calculate overlap between 2d trajectories
%
% form: [po1,po2,pt]=calc_traj_ovlp(m1,m2,indx,p)
%
% m1/2 have field x,y
% indx is list of frames
% p==1 to plot
% po1/2=percent overlap of trajectory 1/2
%

% defaults
xnum=10;
ynum=10;
xedges=linspace(0,.7,xnum);
yedges=linspace(0,.7,ynum);

% check to make sure indx isn't too big for m1 and m2

if length(m2.x)<max(indx) || length(m1.x)<max(indx)
    minval=min([length(m2.x) length(m1.x)]);
    indx=indx(indx<=minval);
end;

% calculate a low rez 2d histogram of trajectories
banm1=hist2d(xedges,yedges,m1.x(indx),m1.y(indx));
banm2=hist2d(xedges,yedges,m2.x(indx),m2.y(indx));

banm1t=banm1>1;
banm2t=banm2>1;

m1z=sum(sum(banm1t==0));
m1o=sum(sum(banm1t==1));
m2z=sum(sum(banm2t==0));
m2o=sum(sum(banm2t==1));

difban=banm1t-banm2t;

dz=sum(sum(difban==0));
do=sum(sum(difban==1));
dn=sum(sum(difban==-1));

po1=(m1o-do)/m1o;
po2=(m2o-dn)/m2o;

pt=(m1o-do)/(xnum*ynum);

if p==1
    
    figure
    plot(m1.x(indx),m1.y(indx),'ro-');
    hold on
    plot(m1.x(indx(1)),m1.y(indx(1)),'gp');    
    plot(m2.x(indx(1)),m2.y(indx(1)),'gp');    
    plot(m2.x(indx),m2.y(indx),'bs-');
%     axis([0 .7 0 .7]);
end;

% notes:
%
% (0) perfect overlap=all zeros in difban
%     perfect nonoverlap=all m1 ones in difban, all m2 neg ones
%
% (1) po1 not the same as po2 b/c they can be different sizes
