# Supplementary material for: Mice employ a bait-and-switch escape mechanism to de-escalate social conflict
Source: PLoS Biol. 2024 Oct 15;22(10):e3002496. doi: 10.1371/journal.pbio.3002496 (PMC11479765; doi:10.1371/journal.pbio.3002496)
Supplement: S1 Code — (ZIP) [file pbio.3002496.s011.zip › S1_Code/toolbox/clean_jaaba_indx.m]

function newindx=clean_jaaba_indx(indx, mindur, minint)
% clean_jaaba_indx: function to clean jaaba indices
%
% form: indx=clean_jaaba_indx(indx,mindur,minint)
%
% indx is two col, col1: start of event, col2: end
% mindur is minimum duration of an event in frames -- shorter events are removed
% minint is minimum duration of an interval -- events separated by
% intervals shorter than minint are merged
%
%
% histogramed inter-event-intervals, big peak under 20 frames for f1
% and under 10 frames for m1, m2 and f2, under 10 should be fine
% duration histogram, also big peak under 5, mostly at 1, 5 should be good,
% even 3
% 

% merge over short intervals first
% then kick out short events

ints=(indx(2:end,1)-indx(1:end-1,2));

noint=find(ints<minint);
nwi=setdiff(1:size(indx,1),noint);
nws=setdiff(1:size(indx,1),noint+1);

newindx=indx(nws,1);
newindx(:,2)=indx(nwi,2);


durs=newindx(:,2)-newindx(:,1);

newindx=newindx(durs>mindur,:);

% notes:
%
% (0)  if merge over short intervals first, then remove short events, will
% get more and longer events, if do the reverse, will get fewer and shorter intervals
%
% (1) histogramed inter-event-intervals, big peak under 20 frames for f1
% and under 10 frames for m1, m2 and f2, under 10 should be fine
% duration histogram, also big peak under 5, mostly at 1, 5 should be good,
% even 3
% 
