# Supplementary material for: Mice employ a bait-and-switch escape mechanism to de-escalate social conflict
Source: PLoS Biol. 2024 Oct 15;22(10):e3002496. doi: 10.1371/journal.pbio.3002496 (PMC11479765; doi:10.1371/journal.pbio.3002496)
Supplement: S1 Code — (ZIP) [file pbio.3002496.s011.zip › S1_Code/toolbox/closest_mouse_investigate.m]

function [cm,relevant_dist]=closest_mouse_investigate(mc,m1,m2,m3,indx,min_group_distance)
% closest_mouse: function to determine closest mouse over indx
%
% form: [cm,dist]=closest_mouse(mc,m1,m2,m3,indx)
%
% mc = mouse of interest
% m1-m3 = potential targets
% indx = start and stop frames of event

% cm=1,2 or 3
% dist=average distance during indx
% caveat = 0;

c(1).dist=mouse_distance(mc,m1,indx);
c(2).dist=mouse_distance(mc,m2,indx);
c(3).dist=mouse_distance(mc,m3,indx);

c(1).distEnd = c(1).dist(end);
c(2).distEnd = c(2).dist(end);
c(3).distEnd = c(3).dist(end);

c(1).distStart = c(1).dist(1);
c(2).distStart = c(2).dist(1);
c(3).distStart = c(3).dist(1);

%For investigate, important feature is start distance--closest at start of
%investigate is mouse being investigated
distsStart = cat(1,c(1).distStart,c(2).distStart,c(3).distStart);

cm = find(distsStart == min(distsStart));
relevant_dist = mean(c(cm).dist);

other_mice = setdiff([1,2,3],cm);
distOther = cat(1,c(other_mice(1)).dist,c(other_mice(2)).dist);
if any(any(distOther<min_group_distance))==1
    cm = NaN;
    relevant_dist = NaN;
end
%Remove instances where the mouse isn't getting closer to the target for at
%least 60% of the approach
% frames_getting_closer = find(relevant_dist(1:end-1)-relevant_dist(2:end) > 0);
% % if size(frames_getting_closer,2)<size(relevant_dist,2)*.6
% %    caveat = 1;    
% % end
% mean_dist(1) = mean(c(1).dist);
% mean_dist(2) = mean(c(2).dist);
% mean_dist(3) = mean(c(3).dist);
% 
% %Attempt to remove chases--remove cases where another mouse is consistently
% %close to the approacher
% idx = find(mean_dist < .08);
% idx2 = find(idx ~= cm);
% % if length(idx2)>0
% %     caveat = 1;
% % end
% 
% %Remove instances where mouse being approached is near another mouse
% eval(sprintf('data = m%i;', cm));
% m.dist = NaN(1,3);
% 
% m(1).dist=mouse_distance(data,m1,indx);
% m(2).dist=mouse_distance(data,m2,indx);
% m(3).dist=mouse_distance(data,m3,indx);
% 
% mean_m_dist(1) = mean(m(1).dist);
% mean_m_dist(2) = mean(m(2).dist);
% mean_m_dist(3) = mean(m(3).dist);
% mean_m_dist(:,cm) = [];
% 
% % if min(mean_m_dist) < .08
% %     caveat = 1;
% % end
% 
% start_dist=c(cm).dist(1);
% end_dist=c(cm).dist(end);
% dist = mean(c(cm).dist);
% if start_dist<end_dist
%     caveat = 1;
% end;


% would be nice if could find closest at each point, but for now just means
