# Supplementary material for: Mice employ a bait-and-switch escape mechanism to de-escalate social conflict
Source: PLoS Biol. 2024 Oct 15;22(10):e3002496. doi: 10.1371/journal.pbio.3002496 (PMC11479765; doi:10.1371/journal.pbio.3002496)
Supplement: S1 Code — (ZIP) [file pbio.3002496.s011.zip › S1_Code/toolbox/find_nose_tail_jpn3.m]

function [nose_x, nose_y, tail_x, tail_y, xout, yout, aout, bout, thetaout] = find_nose_tail_jpn3(m1,indx)
% find_nose: returns x,y position of nose for each frame in indx
%
% form: m1=find_nose(m1,indx)
%
% m1 is a struct with fields x,y,a,b, and theta
% x,y are the x/y position of the center of the mouse ellipse in meters
% a,b are the major and minor axes of the ellipse (not radii)
% theta is the clockwise angle from the positive x-axis
%
% Note: This function as used is problematical.  It assumes that m1(i,j).m_afA
% and m1(i,j).m_afB are the length of the major and minor axes of the
% ellipse (as opposed to the lengths of the semi-major and semi-minor
% axes).  But if m1 came from Motr (which they do, as used), .m_afA will
% hold the semi-major axis length, and .m_afB will hold the semi-minor axis
% length.  So as used, this is returning the location of the "chest" and
% "abdomen", not the nose and tail.  --ALT, 2013-08-30

x = m1.m_afX;
y = m1.m_afY; %y position
theta = m1.m_afTheta; %theta;
a = m1.m_afA;
b = m1.m_afB;

% h=a(indx(:))/2;%old version for eLife used /2
h = a(indx(:));
xout = x(indx(:));
yout = y(indx(:));
aout = a(indx(:));
bout = b(indx(:));
thetaout = theta(indx(:));
%find nose
xn=(h.*cos(theta(indx(:))));
yn=-(h.*sin(theta(indx(:))));
nose_x=x(indx(:))+xn;
nose_y=y(indx(:))+yn;

%find tail
xn=-(h.*cos(theta(indx(:))));
yn=(h.*sin(theta(indx(:))));
tail_x=x(indx(:))+xn;
tail_y=y(indx(:))+yn;
