# Supplementary material for: Mice employ a bait-and-switch escape mechanism to de-escalate social conflict
Source: PLoS Biol. 2024 Oct 15;22(10):e3002496. doi: 10.1371/journal.pbio.3002496 (PMC11479765; doi:10.1371/journal.pbio.3002496)
Supplement: S1 Code — (ZIP) [file pbio.3002496.s011.zip › S1_Code/toolbox/fn_build_SIAGG_matrix.m]

function [all_data] = fn_build_SIAGG_matrix(output_dom_tmp,SI_M1F1,SI_M1F2,SI_M2F1,SI_M2F2,real_data)
%UNTITLED17 Summary of this function goes here
%   Detailed explanation goes here

%this strucutre would be different than some of the previous ones that do
%not include the female identity 
%want the female identity to accurately calculate female vocal rate 
%%function to create the appropriate matrix for looking at social
%%interactions that follow aggressive behaviors 

%need to know the males, the females, the start and stop frames 

%loading in  social interaction data (all4), and output_dom_tmp 

%structure works as follows: 
%column 1 - start frame
%column 2 - end frame
%column 3 - male identity (who did the behavior)
%column 4 - female identity/aggressed identity 
%column 5 - behavior type (8 or 9) 
SI_M1F1(:,4) = 1; %male 1
SI_M1F1(:,5) = 3; %female 3
SI_M1F2(:,4) = 1; 
SI_M1F2(:,5) = 4; 
SI_M2F1(:,4) = 2; 
SI_M2F1(:,5) = 3; 
SI_M2F2(:,4) = 2; 
SI_M2F2(:,5) = 4; 

male1SI = cat(1,SI_M1F1,SI_M1F2); 
male1SI = male1SI(:,2:5); 
male2SI = cat(1,SI_M2F1,SI_M2F2); 
male2SI = male2SI(:,2:5); 
new = cat(1,male1SI,male2SI); 
maleSI_alltmp = sortrows(new,1); 
maleSI_alltmp(:,5) = 9; %the fifth column in the matrix will correspond with what behavior it is 
%if it is an 8 - it is an aggressive behavior 
%if it is an 9 - it is a SI 


%%adding variable bc of the shuffle 
if strcmp(real_data,'yes')
    tmp_agg_data = output_dom_tmp(:,2:4); 
elseif strcmp(real_data,'no')
    tmp_agg_data = output_dom_tmp(:,1:3);
end

    %bc of the way i built the matrix. 
for i = 1:size(tmp_agg_data,1); %assigning the other male 
    if tmp_agg_data(i,3) == 1
        tmp_agg_data(i,4) = 2; 
    elseif tmp_agg_data(i,3) == 2
        tmp_agg_data(i,4) = 1; 
    end
end
tmp_agg_data(:,5) = 8; 
data_new = cat(1,maleSI_alltmp,tmp_agg_data); 
all_data = sortrows(data_new,1); 


end
