# Supplementary material for: Mice employ a bait-and-switch escape mechanism to de-escalate social conflict
Source: PLoS Biol. 2024 Oct 15;22(10):e3002496. doi: 10.1371/journal.pbio.3002496 (PMC11479765; doi:10.1371/journal.pbio.3002496)
Supplement: S1 Code — (ZIP) [file pbio.3002496.s011.zip › S1_Code/toolbox/fn_buildSImatrix_socialcontrol.m]

function [SI_social_control_data] = fn_buildSImatrix_socialcontrol(random_investigates,SI_M1F1,SI_M1F2,SI_M2F1,SI_M2F2)
%UNTITLED2 Summary of this function goes here
%   Detailed explanation goes here

%for non social behavior control, building matrix of walks and social
%interactions 
%for sequence analysis 

%structure: 
%column 1 - start frame 
%column 2 - end frame 
%column 3 - male identity 
%column 4 - female identity/other male 
%column 5 -  behavior type 
%if 8 - walk , if 9 - SI

SI_M1F1(:,4) = 1; 
SI_M1F1(:,5) = 3; 
SI_M1F2(:,4) = 1; 
SI_M1F2(:,5) = 4; 
SI_M2F1(:,4) = 2; 
SI_M2F1(:,5) = 3; 
SI_M2F2(:,4) = 2; 
SI_M2F2(:,5) = 4; 

male1SI = cat(1,SI_M1F1,SI_M1F2); 
male1SI = male1SI(:,2:5); 
male2SI = cat(1,SI_M2F1,SI_M2F2); 
male2SI = male2SI(:,2:5); 
new = cat(1,male1SI,male2SI); 
maleSI_alltmp = sortrows(new,1); 
maleSI_alltmp(:,5) = 9; 

investigates = random_investigates(:,2:5); 
%start frame, end frame, who walked 

investigates(:,5) = 8; 
data_new = cat(1,maleSI_alltmp,investigates); 
SI_social_control_data = sortrows(data_new,1); 

end
