# Supplementary material for: Mice employ a bait-and-switch escape mechanism to de-escalate social conflict
Source: PLoS Biol. 2024 Oct 15;22(10):e3002496. doi: 10.1371/journal.pbio.3002496 (PMC11479765; doi:10.1371/journal.pbio.3002496)
Supplement: S1 Code — (ZIP) [file pbio.3002496.s011.zip › S1_Code/toolbox/fn_calculate_dom_index_individual_mice_right_version.m]

function   [scores_and_indices]=fn_calculate_dom_index_individual_mice_right_version(MCM,Fled_from)
%UNTITLED6 Summary of this function goes here
%   Detailed explanation goes here

%function to calculate dominance index for individual mice. loads in the
%chase and fled from data - currently for Dan data 

scores_and_indices = NaN(1,3); 


m1chases = numel(find(MCM(:,4)==1));
m2chases = numel(find(MCM(:,4)==2)); 

m1fledfrom = numel(find(Fled_from(:,4)==1));
m2fledfrom = numel(find(Fled_from(:,4)==2));

m1dombx = m1chases+m1fledfrom; 
m2dombx = m2chases+m2fledfrom; 

m1_dom = (m1dombx/(m1dombx+m2dombx)); 
m2_dom = (m2dombx/(m1dombx+m2dombx)); 

difference_index = abs(m1_dom-m2_dom); 

scores_and_indices(1,1) = m1_dom; 
scores_and_indices(1,2) = m2_dom; 
scores_and_indices(1,3) = difference_index; 


end
