# Supplementary material for: Mice employ a bait-and-switch escape mechanism to de-escalate social conflict
Source: PLoS Biol. 2024 Oct 15;22(10):e3002496. doi: 10.1371/journal.pbio.3002496 (PMC11479765; doi:10.1371/journal.pbio.3002496)
Supplement: S1 Code — (ZIP) [file pbio.3002496.s011.zip › S1_Code/toolbox/fn_circleintersection.m]

function [intersections] = fn_circleintersection(center_x,center_y,r,nose_x,nose_y,num_frames)
%UNTITLED Summary of this function goes here
%   find where mouse position overlaps with a circle 
    %circle_x is the x coordinate of the center of the circle. circle_y is
    %the y coordinate of the center of hte circle. r is the radius of the
    %circle 
    %the output is a structure of 1's and 0's - 1 indicates overlap with
    %circle, 0 indicates no overlap wiht circle 
    %also, if the nose is on the edge of the circle, that is considered an
    %overlap for my purposes 
  
    intersections = NaN(1,num_frames); 
    for j = 1:num_frames
 
        mx = nose_x(1,j); 
        my = nose_y(1,j); 
        if (mx-center_x)^2 + (my-center_y)^2 < r^2 %point is inside the circle (based on geometry) 
            intersections(1,j) = 1; 
        elseif (mx-center_x)^2 + (my-center_y)^2 ==r^2 %point is on the circle 
            intersections(1,j) = 1; 
        elseif (mx-center_x)^2 + (my-center_y)^2 > r^2 
            intersections(1,j) = 0; 
        end
    end
    
            
    
end
