# Supplementary material for: Mice employ a bait-and-switch escape mechanism to de-escalate social conflict
Source: PLoS Biol. 2024 Oct 15;22(10):e3002496. doi: 10.1371/journal.pbio.3002496 (PMC11479765; doi:10.1371/journal.pbio.3002496)
Supplement: S1 Code — (ZIP) [file pbio.3002496.s011.zip › S1_Code/toolbox/fn_create_fight_list.m]

function [ multiple_potential_examples ] = fn_create_fight_list(events,mice_of_interest,min_distance)
%fn_create_fight_list
%   Detailed explanation goes here

data = events(1,mice_of_interest);

if size(mice_of_interest,2)==1
    index1 = [data(mice_of_interest(1)).event_indx];
    mouse1 = 1*ones(max_lenght,1);
elseif size(mice_of_interest,2)==2
    index1 = [data(mice_of_interest(1)).event_indx];
    distances1 = [data(mice_of_interest(1)).distances]; 
    scores1 = [data(mice_of_interest(1)).filtered_ave_scores];
    speed1 = [data(mice_of_interest(1)).filtered_ave_speed];
    mouse1 = 1*ones(size(index1,1),1);
    
    index2 = [data(mice_of_interest(2)).event_indx];
    distances2 = [data(mice_of_interest(2)).distances]; 
    scores2 = [data(mice_of_interest(2)).filtered_ave_scores];
    speed2 = [data(mice_of_interest(2)).filtered_ave_speed];
    mouse2 = 2*ones(size(index2,1),1);
elseif size(mice_of_interest,2)==3
    index1 = [data(mice_of_interest(1)).event_indx];
    index2 = [data(mice_of_interest(2)).event_indx];
    index3 = [data(mice_of_interest(3)).event_indx];
elseif size(mice_of_interest,2)==4
    index1 = [data(mice_of_interest(1)).event_indx];
    index2 = [data(mice_of_interest(2)).event_indx];
    index3 = [data(mice_of_interest(3)).event_indx];
    index4 = [data(mice_of_interest(4)).event_indx];
end

grp1 = cat(2,index1,distances1,scores1,speed1,mouse1);
grp2 = cat(2,index2,distances2,scores2,speed2,mouse2);
combined = cat(1,grp1,grp2);

%need to remove events with female near fight
bad_dist = combined(:,3)<min_distance;
combined(bad_dist,:) = [];
    
[~,loc] = sort(combined(:,1));
sorted_combined = combined(loc,:);

multiple_potential_examples = nan(size(sorted_combined,1),6);
% count1 = 0;
count1 = 1;
count3 = 0;

while count1<=size(sorted_combined,1)
    %     count1 = count1+1;
    start_tmp = sorted_combined(count1,1);
    stop_tmp = sorted_combined(count1,2);
    distances_tmp = sorted_combined(count1,3);
    scores_tmp = sorted_combined(count1,4);
    speed_tmp = sorted_combined(count1,5);
    mouse_id1 = sorted_combined(count1,6);
    mouse_id_add_next = NaN;
    if count1<size(sorted_combined,1)
        for count2 = count1+1:size(sorted_combined,1)
            start_next = sorted_combined(count2,1);
            stop_next = sorted_combined(count2,2);
            distances_next = sorted_combined(count2,3);
            scores_next = sorted_combined(count2,4);
            speed_next = sorted_combined(count2,5);
            mouse_id2 = sorted_combined(count2,6);
            if start_next<stop_tmp
                start_tmp = min([start_tmp,start_next]);
                stop_tmp = max([stop_tmp,stop_next]);
                distances_tmp = min([distances_tmp,distances_next]);
                scores_tmp = min([scores_tmp,scores_next]);
                speed_tmp = min([speed_tmp,speed_next]);
                find_who1 = find(index1==stop_tmp);
                find_who2 = find(index2==stop_tmp);
                if ~isempty(find_who1)
                    mouse_id_add_next=1;
                elseif ~isempty(find_who2)
                    mouse_id_add_next=2;
                elseif ~isempty(find_who1) & ~isempty(find_who2)
                    mouse_id_add_next=-99;
                end
                count1=count1+1;
            else
                count3 = count3 + 1;
                multiple_potential_examples(count3,1)=start_tmp;
                multiple_potential_examples(count3,2)=stop_tmp;
                multiple_potential_examples(count3,3)=mouse_id1;
                multiple_potential_examples(count3,4)=mouse_id_add_next;
                multiple_potential_examples(count3,5)=distances_tmp;
                multiple_potential_examples(count3,6)=scores_tmp;
                multiple_potential_examples(count3,7)=speed_tmp;
                count1 = count1+1;
                break
            end
        end
    else
        count3 = count3 + 1;
        multiple_potential_examples(count3,1)=start_tmp;
        multiple_potential_examples(count3,2)=stop_tmp;
        multiple_potential_examples(count3,3)=mouse_id1;
        multiple_potential_examples(count3,4)=mouse_id_add_next;
        multiple_potential_examples(count3,5)=distances_tmp;
        multiple_potential_examples(count3,6)=scores_tmp;
        multiple_potential_examples(count3,7)=speed_tmp;
        count1 = count1+1;
    end
end

% count1 = count1+1;
% start_tmp = sorted_combined(count1,1);
% stop_tmp = sorted_combined(count1,2);
% mouse_id1 = sorted_combined(count1,3);
%
% start_next = sorted_combined(count2,1);
% stop_next = sorted_combined(count2,2);
% mouse_id2 = sorted_combined(count2,3);

end
