# Supplementary material for: Mice employ a bait-and-switch escape mechanism to de-escalate social conflict
Source: PLoS Biol. 2024 Oct 15;22(10):e3002496. doi: 10.1371/journal.pbio.3002496 (PMC11479765; doi:10.1371/journal.pbio.3002496)
Supplement: S1 Code — (ZIP) [file pbio.3002496.s011.zip › S1_Code/toolbox/fn_create_investitage_list.m]

function [ multiple_potential_examples ] = fn_create_investitage_list(events,mice_investigating,targets_investigated)
%fn_create_fight_list
%   Detailed explanation goes here

data = events;

%mouse 1
index1 = [data(mice_investigating(1)).event_indx];
investigator1 = [data(mice_investigating(1)).who_investigated];
was_investigated1 = [data(mice_investigating(1)).who_was_investigated];
distance1 = [data(mice_investigating(1)).mean_distance];
scores1 = [data(mice_investigating(1)).ave_score];
speed1 = [data(mice_investigating(1)).ave_speed];

if size(mice_investigating,2) > 1
    %mouse 2
    index2 = [data(mice_investigating(2)).event_indx];
    investigator2 = [data(mice_investigating(2)).who_investigated];
    was_investigated2 = [data(mice_investigating(2)).who_was_investigated];
    distance2 = [data(mice_investigating(2)).mean_distance];
    scores2 = [data(mice_investigating(2)).ave_score];
    speed2 = [data(mice_investigating(2)).ave_speed];   
end
if size(mice_investigating,2) > 2
    %mouse 3
    index3 = [data(mice_investigating(3)).event_indx];
    investigator3 = [data(mice_investigating(3)).who_investigated];
    was_investigated3 = [data(mice_investigating(3)).who_was_investigated];
    distance3 = [data(mice_investigating(3)).mean_distance];
    scores3 = [data(mice_investigating(3)).ave_score];
    speed3 = [data(mice_investigating(3)).ave_speed];
end
if size(mice_investigating,2) > 3
    %mouse 4
    index4 = [data(mice_investigating(4)).event_indx];
    investigator4 = [data(mice_investigating(4)).who_investigated];
    was_investigated4 = [data(mice_investigating(4)).who_was_investigated];
    distance4 = [data(mice_investigating(4)).mean_distance];
    scores4 = [data(mice_investigating(4)).ave_score];
    speed4 = [data(mice_investigating(4)).ave_speed];
end

grp2 = [];
grp3 = [];
grp4 = [];
grp1 = cat(2,index1,investigator1,was_investigated1,distance1,scores1,speed1);
if size(mice_investigating,2) > 1
    grp2 = cat(2,index2,investigator2,was_investigated2,distance2,scores2,speed2);
end
if size(mice_investigating,2) > 2
    grp3 = cat(2,index3,investigator3,was_investigated3,distance3,scores3,speed3);
end
if size(mice_investigating,2) > 3
    grp4 = cat(2,index4,investigator4,was_investigated4,distance4,scores4,speed4);
end
combined = cat(1,grp1,grp2,grp3,grp4);


%sort if needed
% [~,loc] = sort(combined(:,1));
% sorted_combined = combined(loc,:);
 
good_examples = combined(:,4)==targets_investigated(1) | combined(:,4)==targets_investigated(2) | ...
    combined(:,4)==targets_investigated(3) | combined(:,4)==targets_investigated(4);

multiple_potential_examples = combined(good_examples,:);

end
