# Supplementary material for: Mice employ a bait-and-switch escape mechanism to de-escalate social conflict
Source: PLoS Biol. 2024 Oct 15;22(10):e3002496. doi: 10.1371/journal.pbio.3002496 (PMC11479765; doi:10.1371/journal.pbio.3002496)
Supplement: S1 Code — (ZIP) [file pbio.3002496.s011.zip › S1_Code/toolbox/fn_create_male_male_chase_list.m]

function [ multiple_potential_examples ] = fn_create_male_male_chase_list(events,mice_chasing,mice_chased)
%fn_create_fight_list
%   Detailed explanation goes here

data = events(mice_chasing);

if size(mice_chasing,2)==1
    index1 = [data(mice_chasing(1)).event_indx];
    mouse1 = 1*ones(max_lenght,1);
elseif size(mice_chasing,2)==2
    %mouse 1
    index1 = [data(mice_chasing(1)).event_indx];
    chaser1 = [data(mice_chasing(1)).who_chased];
    was_chased1 = [data(mice_chasing(1)).who_was_chased];
    closest_mouse1 = [data(mice_chasing(1)).closest_mouse];
    distance1 = [data(mice_chasing(1)).distance];
    scores1 = [data(mice_chasing(1)).event_ave_score];
    tag1 = [data(mice_chasing(1)).event_tag];
    spd_chaser1 = [data(mice_chasing(1)).unfiltered_event_ave_speed_chaser];
    spd_chased1 = [data(mice_chasing(1)).unfiltered_event_ave_speed_being_chased];
    dist_next_closest1 = [data(mice_chasing(1)).unfiltered_event_dist_start_next_closest];
    ave_dist_next_closest1 = [data(mice_chasing(1)).unfiltered_event_ave_dist_start_next_closest];
    %mouse 2
    index2 = [data(mice_chasing(2)).event_indx];
    chaser2 = [data(mice_chasing(2)).who_chased];
    was_chased2 = [data(mice_chasing(2)).who_was_chased];
    closest_mouse2 = [data(mice_chasing(2)).closest_mouse];
    distance2 = [data(mice_chasing(2)).distance];
    scores2 = [data(mice_chasing(2)).event_ave_score];
    tag2 = [data(mice_chasing(2)).event_tag];
    spd_chaser2 = [data(mice_chasing(2)).unfiltered_event_ave_speed_chaser];
    spd_chased2 = [data(mice_chasing(2)).unfiltered_event_ave_speed_being_chased];
    dist_next_closest2 = [data(mice_chasing(2)).unfiltered_event_dist_start_next_closest];
    ave_dist_next_closest2 = [data(mice_chasing(2)).unfiltered_event_ave_dist_start_next_closest];
elseif size(mice_chasing,2)==3
    index1 = [data(mice_chasing(1)).event_indx];
    index2 = [data(mice_chasing(2)).event_indx];
    index3 = [data(mice_chasing(3)).event_indx];
elseif size(mice_chasing,2)==4
    index1 = [data(mice_chasing(1)).event_indx];
    index2 = [data(mice_chasing(2)).event_indx];
    index3 = [data(mice_chasing(3)).event_indx];
    index4 = [data(mice_chasing(4)).event_indx];
end

grp1 = cat(2,index1,chaser1,was_chased1,closest_mouse1,distance1,scores1,tag1,spd_chaser1,spd_chased1,dist_next_closest1,ave_dist_next_closest1);
grp2 = cat(2,index2,chaser2,was_chased2,closest_mouse2,distance2,scores2,tag2,spd_chaser2,spd_chased2,dist_next_closest2,ave_dist_next_closest2);
combined = cat(1,grp1,grp2);

%sort if needed
% [~,loc] = sort(combined(:,1));
% sorted_combined = combined(loc,:);
 
good_examples = combined(:,4)==mice_chased(1) | combined(:,4)==mice_chased(2); 

multiple_potential_examples = combined(good_examples,:);
% multiple_potential_examples = nan(size(index1,1),6);
% % count1 = 0;
% count1 = 1;
% count3 = 0;
%
% while count1<=size(sorted_combined,1)
%     %     count1 = count1+1;
%     start_tmp = sorted_combined(count1,1);
%     stop_tmp = sorted_combined(count1,2);
%     distances_tmp = sorted_combined(count1,3);
%     scores_tmp = sorted_combined(count1,4);
%     mouse_id1 = sorted_combined(count1,5);
%     mouse_id_add_next = NaN;
%     if count1<size(sorted_combined,1)
%         for count2 = count1+1:size(sorted_combined,1)
%             start_next = sorted_combined(count2,1);
%             stop_next = sorted_combined(count2,2);
%             distances_next = sorted_combined(count2,3);
%             scores_next = sorted_combined(count2,4);
%             mouse_id2 = sorted_combined(count2,5);
%             if start_next<stop_tmp
%                 start_tmp = min([start_tmp,start_next]);
%                 stop_tmp = max([stop_tmp,stop_next]);
%                 distances_tmp = min([distances_tmp,distances_next]);
%                 scores_tmp = min([scores_tmp,scores_next]);
%                 find_who1 = find(index1==stop_tmp);
%                 find_who2 = find(index2==stop_tmp);
%                 if ~isempty(find_who1)
%                     mouse_id_add_next=1;
%                 elseif ~isempty(find_who2)
%                     mouse_id_add_next=2;
%                 elseif ~isempty(find_who1) & ~isempty(find_who2)
%                     mouse_id_add_next=-99;
%                 end
%                 count1=count1+1;
%             else
%                 count3 = count3 + 1;
%                 multiple_potential_examples(count3,1)=start_tmp;
%                 multiple_potential_examples(count3,2)=stop_tmp;
%                 multiple_potential_examples(count3,3)=mouse_id1;
%                 multiple_potential_examples(count3,4)=mouse_id_add_next;
%                 multiple_potential_examples(count3,5)=distances_tmp;
%                 multiple_potential_examples(count3,6)=scores_tmp;
%                 count1 = count1+1;
%                 break
%             end
%         end
%     else
%         count3 = count3 + 1;
%         multiple_potential_examples(count3,1)=start_tmp;
%         multiple_potential_examples(count3,2)=stop_tmp;
%         multiple_potential_examples(count3,3)=mouse_id1;
%         multiple_potential_examples(count3,4)=mouse_id_add_next;
%         multiple_potential_examples(count3,5)=distances_tmp;
%         multiple_potential_examples(count3,6)=scores_tmp;
%         count1 = count1+1;
%     end
% end

end
