# Supplementary material for: Mice employ a bait-and-switch escape mechanism to de-escalate social conflict
Source: PLoS Biol. 2024 Oct 15;22(10):e3002496. doi: 10.1371/journal.pbio.3002496 (PMC11479765; doi:10.1371/journal.pbio.3002496)
Supplement: S1 Code — (ZIP) [file pbio.3002496.s011.zip › S1_Code/toolbox/fn_create_walk_list.m]

function [ multiple_potential_examples ] = fn_create_walk_list(events,mice_chasing)
%fn_create_fight_list
%   Detailed explanation goes here

data = events(mice_chasing);

if size(mice_chasing,2)==1
    index1 = [data(mice_chasing(1)).event_indx];
    mouse1 = 1*ones(max_lenght,1);
elseif size(mice_chasing,2)==2
    %mouse 1
    index1 = [data(mice_chasing(1)).event_indx];
    fleer1 = [data(mice_chasing(1)).who_chased];
    scores1 = [data(mice_chasing(1)).event_ave_score];
%     trajectory1 = [data(mice_chasing(1)).chase_overlap];
%     start_spd_fleer1 = [data(mice_chasing(1)).unfiltered_event_start_speed_fleer];
%     start_spd_fleering_from1 = [data(mice_chasing(1)).unfiltered_event_start_speed_fleeing_from];
%     ave_spd_fleer1 = [data(mice_chasing(1)).unfiltered_event_ave_speed_fleer];
%     ave_spd_fleering_from1 = [data(mice_chasing(1)).unfiltered_event_ave_speed_fleeing_from];
%     distance_fleer_nearest_female1 = [data(mice_chasing(1)).unfiltered_event_dist_start_closest_female];
%     distance_between_males_start1 = [data(mice_chasing(1)).unfiltered_event_dist_start_males];
%     distance_between_males_end1 = [data(mice_chasing(1)).unfiltered_event_dist_end_males];
%   
    %mouse 2
    index2 = [data(mice_chasing(2)).event_indx];
    fleer2 = [data(mice_chasing(2)).who_chased];
    scores2 = [data(mice_chasing(2)).event_ave_score];
%     trajectory2 = [data(mice_chasing(2)).chase_overlap];
%     start_spd_fleer2 = [data(mice_chasing(2)).unfiltered_event_start_speed_fleer];
%     start_spd_fleering_from2 = [data(mice_chasing(2)).unfiltered_event_start_speed_fleeing_from];
%     ave_spd_fleer2 = [data(mice_chasing(2)).unfiltered_event_ave_speed_fleer];
%     ave_spd_fleering_from2 = [data(mice_chasing(2)).unfiltered_event_ave_speed_fleeing_from];
%     distance_fleer_nearest_female2 = [data(mice_chasing(2)).unfiltered_event_dist_start_closest_female];
%     distance_between_males_start2 = [data(mice_chasing(2)).unfiltered_event_dist_start_males];
%     distance_between_males_end2 = [data(mice_chasing(2)).unfiltered_event_dist_end_males];
end

grp1 = cat(2,index1,fleer1,scores1);%trajectory1,start_spd_fleer1,start_spd_fleering_from1,ave_spd_fleer1,ave_spd_fleering_from1,distance_fleer_nearest_female1,distance_between_males_start1,distance_between_males_end1);
grp2 = cat(2,index2,fleer2,scores2);%trajectory2,start_spd_fleer2,start_spd_fleering_from2,ave_spd_fleer2,ave_spd_fleering_from2,distance_fleer_nearest_female2,distance_between_males_start2,distance_between_males_end2);

combined = cat(1,grp1,grp2);
multiple_potential_examples = combined;%(good_examples,:);
end
