# Supplementary material for: Mice employ a bait-and-switch escape mechanism to de-escalate social conflict
Source: PLoS Biol. 2024 Oct 15;22(10):e3002496. doi: 10.1371/journal.pbio.3002496 (PMC11479765; doi:10.1371/journal.pbio.3002496)
Supplement: S1 Code — (ZIP) [file pbio.3002496.s011.zip › S1_Code/toolbox/fn_determineangle.m]

function [vals] = fn_determineangle(plot_image,male_data,female_data,frames)
%UNTITLED3 Summary of this function goes here
%   Detailed explanation goes here
%%frames are the frames of interest 
%1 - agg start, 2 = agg end, 3 = SI start, 4 = SI end 
%%get center points 
%frames is a nx1 structure with the frames of interst, that way you could
%make this flexible to get the average if you wanted 
vals = NaN(1,length(frames)); %get the values at each place 
for i = 1:length(frames)
    center_x = male_data.m_afX(1,frames(i)); 
    center_y = male_data.m_afY(1,frames(i)); 
    
    [m1_nose_x, m1_nose_y, ~, ~, ~, ~, ~, ~, ~] = find_nose_tail_jpn3(male_data,frames(i)); 
    [m3_nose_x, m3_nose_y, ~, ~, ~, ~, ~, ~, ~] = find_nose_tail_jpn3(female_data,frames(i)); 

    P0 = [center_x,center_y]; %making the vector 
    P1 = [m1_nose_x,m1_nose_y]; %
    P2 = [m3_nose_x,m3_nose_y];
    
    n1 = (P2-P0)/norm(P2-P0);
    n2 = (P1-P0)/norm(P1-P0);
    angle3 = atan2(norm(det([n2; n1])), dot(n1, n2));
    angle_converted = rad2deg(angle3);
    
    vals(1,i) = angle_converted; 
    
    if plot_image == 1 %tells you whether to plot the examples or not 

        figure('color','w')
        plot(center_x,center_y,'o','MarkerFaceColor','k')
        hold on
        plot(m1_nose_x,m1_nose_y,'o','MarkerFaceColor','b')
        plot(m3_nose_x,m3_nose_y,'o','MarkerFaceColor','r')
        line([center_x m1_nose_x],[center_y m1_nose_y],'Color','b')
        line([center_x m3_nose_x],[center_y m3_nose_y],'Color','r')
        set(gca,'xlim',[100 1400])
        set(gca,'ylim',[100 1400])

        title(sprintf('AngleDiff = %.2f',angle_converted)); %double check
    else
        continue
    end
end
close all 
%%get average during social interaction 


    
end
