# Supplementary material for: Mice employ a bait-and-switch escape mechanism to de-escalate social conflict
Source: PLoS Biol. 2024 Oct 15;22(10):e3002496. doi: 10.1371/journal.pbio.3002496 (PMC11479765; doi:10.1371/journal.pbio.3002496)
Supplement: S1 Code — (ZIP) [file pbio.3002496.s011.zip › S1_Code/toolbox/fn_distancefromfemale.m]

function [interacting_distance,other_distance] = fn_distancefromfemale(maleSI1,femaleSI1,m1,m2,m3,m4,framestart,meters_2_pixels)
%UNTITLED9 Summary of this function goes here
%%find distance from female by loading in tracking data  
%this funciton is pretty slow - could be modified to instead just load in
%informaiton that is needed, but made the script that calls this more
%flexible as an alternative. 
if maleSI1 == 1 & femaleSI1 == 3
    pos_interactingframestart(1,1:2) = [m1.m_afX(1,framestart) m1.m_afY(1,framestart)];
    pos_femaleframestart(1,1:2) = [m3.m_afX(1,framestart) m3.m_afY(1,framestart)];
    pos_otherframestart(1,1:2) = [m2.m_afX(1,framestart) m2.m_afY(1,framestart)];
    
elseif maleSI1 == 1 & femaleSI1 == 4
    pos_interactingframestart(1,1:2) = [m1.m_afX(1,framestart) m1.m_afY(1,framestart)];
    pos_femaleframestart(1,1:2) = [m4.m_afX(1,framestart) m4.m_afY(1,framestart)];
    pos_otherframestart(1,1:2) = [m2.m_afX(1,framestart) m2.m_afY(1,framestart)];

elseif maleSI1 == 2 & femaleSI1 == 3
    pos_interactingframestart(1,1:2) = [m2.m_afX(1,framestart) m2.m_afY(1,framestart)];
    pos_femaleframestart(1,1:2) = [m3.m_afX(1,framestart) m3.m_afY(1,framestart)];
    pos_otherframestart(1,1:2) = [m1.m_afX(1,framestart) m1.m_afY(1,framestart)];
    

elseif maleSI1 == 2 & femaleSI1 == 4
    pos_interactingframestart(1,1:2) = [m2.m_afX(1,framestart) m2.m_afY(1,framestart)];
    pos_femaleframestart(1,1:2) = [m4.m_afX(1,framestart) m4.m_afY(1,framestart)];
    pos_otherframestart(1,1:2) = [m1.m_afX(1,framestart) m1.m_afY(1,framestart)];
    

end

interacting_distance = fn_position_to_distance(pos_interactingframestart,pos_femaleframestart); %interactnig animals 
other_distance = fn_position_to_distance(pos_otherframestart,pos_femaleframestart); %other animals 
interacting_distance = interacting_distance*meters_2_pixels*100; 
other_distance = other_distance*meters_2_pixels*100; 


end
