# Supplementary material for: Mice employ a bait-and-switch escape mechanism to de-escalate social conflict
Source: PLoS Biol. 2024 Oct 15;22(10):e3002496. doi: 10.1371/journal.pbio.3002496 (PMC11479765; doi:10.1371/journal.pbio.3002496)
Supplement: S1 Code — (ZIP) [file pbio.3002496.s011.zip › S1_Code/toolbox/fn_distancetraveled.m]

function [tot_traveled] = fn_distancetraveled(all_frames_x,all_frames_y,meters_2_pixels)
%UNTITLED2 Summary of this function goes here
%   Detailed explanation goes here
%%all frames = the structure of interest (for both x and y) 
%get total distance traveled 
%%getting total distance traveled IN METERS!! 
total_size = length(all_frames_x); 
total_size = total_size-1; 
all_distances = []; 
for j = 1:total_size 
    dis1 = [all_frames_x(1,j) all_frames_y(1,j)]; 
    dis2 = [all_frames_x(1,j+1) all_frames_y(1,j+1)]; 
    tmp_dis = fn_position_to_distance(dis1,dis2);
    all_distances = cat(1,all_distances,tmp_dis); 
end

tot_traveled = nansum(all_distances); 
tot_traveled = tot_traveled*meters_2_pixels; %converting to meters 
tot_traveled = tot_traveled*100; %converting to centimeters

%%also calculate average cm per second 

% persecond = [];
% all_distances = all_distances*meters_2_pixels; 
% all_distances = all_distances*100; %convert to centimeters 
% for k = 1:30:539970 %%works for a 5 hour video
%     if k+29 > size(all_distances,1)
%         continue
%     else
%         tmp_data = all_distances(k:k+29); 
%         persecond = cat(1,persecond,sum(tmp_data)); %average distance traveled per second (distributions)
%     end
% end

%this shoudl actually be the sum. 
    %just does one SI at a time 
    
end
