# Supplementary material for: Mice employ a bait-and-switch escape mechanism to de-escalate social conflict
Source: PLoS Biol. 2024 Oct 15;22(10):e3002496. doi: 10.1371/journal.pbio.3002496 (PMC11479765; doi:10.1371/journal.pbio.3002496)
Supplement: S1 Code — (ZIP) [file pbio.3002496.s011.zip › S1_Code/toolbox/fn_ellipse_points.m]

function [x_points, y_points] = fn_ellipse_points(a, theta, b, x, y)
%Using the info for motr, draw an ellipse around the 'investigated' animal
%Think we need a cutoff for whether the nose of the investigator is near
%the ellipse of the investigated

t = -pi:pi/20:pi;
theta = 6.2831853072-theta;

x_points = (a)*cos(t)*cos(theta) - (b)*sin(t)*sin(theta);
y_points = (a)*cos(t)*sin(theta) + (b)*sin(t)*cos(theta);
x_points = x_points + x;
y_points = y_points + y;
