# Supplementary material for: Mice employ a bait-and-switch escape mechanism to de-escalate social conflict
Source: PLoS Biol. 2024 Oct 15;22(10):e3002496. doi: 10.1371/journal.pbio.3002496 (PMC11479765; doi:10.1371/journal.pbio.3002496)
Supplement: S1 Code — (ZIP) [file pbio.3002496.s011.zip › S1_Code/toolbox/fn_extract_events_from_list.m]

function [ output_args ] = fn_extract_events_from_list(list, min_isi_dur, vfr, plot_options,save_fig_dir)
%UNTITLED2 Summary of this function goes here
%   Detailed explanation goes here

event_isi = (list(2:end,2)-list(1:end-1,3))/vfr;
short = find(event_isi<=2*min_isi_dur);
short_next = short+1;
remove_short = sort(cat(1,short,short_next));
list(remove_short,:)=[];

% [~,locs] = sort(((list(:,2)-list(:,1))/vfr),'descend');
tmp_dur = list(:,3)-list(:,2);
tmp_dur = tmp_dur/vfr;
[~,locs] = sort(tmp_dur,'descend'); %(list(:,2)-list(:,1))/vfr;

ordered_list = list(locs,:);

output_args.start_event_times = ordered_list(:,2)/vfr;
output_args.stop_event_times = ordered_list(:,3)/vfr;
output_args.mouse_doing_behavior = ordered_list(:,4);

output_args.pre_start_event_times = output_args.start_event_times-min_isi_dur;
output_args.pre_stop_event_times = output_args.start_event_times;

output_args.post_start_event_times = output_args.stop_event_times;
output_args.post_stop_event_times = output_args.stop_event_times+min_isi_dur;

output_args.y_loc = (1:size(output_args.pre_start_event_times,1))';

% normalized
if plot_options.plot_events == 1
    norm_pre_start_event_times = output_args.pre_start_event_times-output_args.start_event_times;
    norm_pre_stop_event_times = output_args.pre_stop_event_times-output_args.start_event_times;
    
    norm_post_start_event_times = output_args.post_start_event_times-output_args.start_event_times;
    norm_post_stop_event_times = output_args.post_stop_event_times-output_args.start_event_times;
    
    norm_start_event_times = output_args.start_event_times-output_args.start_event_times;
    norm_stop_event_times = output_args.stop_event_times-output_args.start_event_times;

    y_loc = output_args.y_loc;
    
    figure('color','w')
    hold on
    for i = 1:size(y_loc,1)
        plot([norm_pre_start_event_times(i),norm_pre_stop_event_times(i)],[y_loc(i),y_loc(i)],...
            'color',[224,224,224]/255,'linewidth',4)
        plot([norm_start_event_times(i),norm_stop_event_times(i)],[y_loc(i),y_loc(i)],...
            'color',[153,255,153]/255,'linewidth',4)
        plot([norm_post_start_event_times(i),norm_post_stop_event_times(i)],[y_loc(i),y_loc(i)],...
            'color',[224,224,224]/255,'linewidth',4)
    end
    ylim([0,y_loc(end)+1])
    
   xlim([-1.1,max(get(gca,'xlim'))])
   set(gca,'ytick',[1,y_loc(end)])
   xlabel('Time (s)')
   ylabel(plot_options.event_label)
   
   save_fig_name = fullfile(save_fig_dir,...
       sprintf('Event_raster_generated_%s.jpg',date));
   figure(1)
   saveas(gcf,save_fig_name,'jpg')
   close all
end


% patch([norm_pre_start_event_times(1),norm_pre_stop_event_times(1),norm_pre_stop_event_times(1),norm_pre_start_event_times(1),norm_pre_start_event_times(1)],...
%     [y_loc(1),y_loc(1),y_loc(end),y_loc(end),y_loc(1)],...
%     [224,224,224]/255,'edgecolor',[224,224,224]/255);
% 
% hold on
% 
% patch([norm_post_start_event_times(1),norm_post_stop_event_times(1),norm_pre_stop_event_times(1),norm_pre_start_event_times(1),norm_pre_start_event_times(1)],...
%     [y_loc(1),y_loc(1),y_loc(end),y_loc(end),y_loc(1)],...
%     [224,224,224]/255,'edgecolor',[224,224,224]/255);


end
