# Supplementary material for: Mice employ a bait-and-switch escape mechanism to de-escalate social conflict
Source: PLoS Biol. 2024 Oct 15;22(10):e3002496. doi: 10.1371/journal.pbio.3002496 (PMC11479765; doi:10.1371/journal.pbio.3002496)
Supplement: S1 Code — (ZIP) [file pbio.3002496.s011.zip › S1_Code/toolbox/fn_find_dist_to_corner.m]

function [dist_tmp] = fn_find_dist_to_corner(m1, m2, mark_corners, start_frame,meters_2_pixels)
%%For mount, was having a lot of issues with it counting something as a
%%mount solely because tracking in the corner is garbage.
%%Trying to set a threshold for distance from corner.
%%Tried as ellipse, but was having issues.
%%Trying centroid
%%%That wasn't great either. Now trying nose

i = start_frame;
% [x_points1, y_points1] = fn_ellipse_points(m1.a(i), m1.theta(i), m1.b(i), m1.x(i), m1.y(i));
% [x_points2, y_points2] =fn_ellipse_points(m2.a(i), m2.theta(i), m2.b(i), m2.x(i), m2.y(i));
% x1 = m1.x(i);
% y1 = m1.y(i);
% x2 = m2.x(i);
% y2 = m2.y(i);

[nose_x1, nose_y1, ~,~,~,~,~,~,~] = find_nose_tail_jpn3(m1,i);
[nose_x2, nose_y2, ~,~,~,~,~,~,~] = find_nose_tail_jpn3(m2,i);


x_max = max([mark_corners.x_pix]);
x_min = min([mark_corners.x_pix]);
y_max = max([mark_corners.y_pix]);
y_min = min([mark_corners.y_pix]);

corner_1 = [x_max y_max];
corner_2 = [x_max y_min];
corner_3 = [x_min y_min];
corner_4 = [x_min y_max];

for i = 1:4
    eval(sprintf('corner_using = corner_%i;', i));
    
    dist_tmp1(i) = sqrt((nose_x1 - corner_using(1,1)).^2 + (nose_y1 - corner_using(1,2)).^2);
    dist_tmp2(i) = sqrt((nose_x2 - corner_using(1,1)).^2 + (nose_y2 - corner_using(1,2)).^2);
    
%     dist_tmp1(i) = sqrt((x1 - corner_using(1,1)).^2 + (y1 - corner_using(1,2)).^2);
%     dist_tmp2(i) = sqrt((x2 - corner_using(1,1)).^2 + (y2 - corner_using(1,2)).^2);
    
%     distances_m1 = sqrt(((x_points1'-corner_tmp(:,1)).^2 + (y_points1'-corner_tmp(:,2)).^2));
%     min_dist_m1_tmp(i) = min(distances_m1);
% 
%     distances_m2 = sqrt((x_points2'-corner_tmp(:,1)).^2 + (y_points2'-corner_tmp(:,2)).^2);
%     min_dist_m2_tmp(i) = min(distances_m2);
    
    clear corner_using corner_tmp
end

% min_dists = cat(1,min(min_dist_m1_tmp),min(min_dist_m2_tmp));

min_dists = cat(1,min(dist_tmp1),min(dist_tmp2));
min_dists = min_dists*meters_2_pixels;
dist_tmp = min(min_dists);
