# Supplementary material for: Mice employ a bait-and-switch escape mechanism to de-escalate social conflict
Source: PLoS Biol. 2024 Oct 15;22(10):e3002496. doi: 10.1371/journal.pbio.3002496 (PMC11479765; doi:10.1371/journal.pbio.3002496)
Supplement: S1 Code — (ZIP) [file pbio.3002496.s011.zip › S1_Code/toolbox/fn_findinitiatior.m]

function [male_struc,female_struc,mutual_struc,info_struc,num_examples,proportion_struc] = fn_findinitiatior(all_data,scores_and_indices,data,speed_threshold)
%UNTITLED2 Summary of this function goes here
%   Detailed explanation goes here
%finding who initiated the social interaction for each sequence 
the_end = ((size(all_data,1))-1); 
male_alpha = 0; 
male_beta = 0; 
male_aggressor = 0; 
male_aggressed = 0; 
male_ialpha = 0; 
male_ibeta = 0; 
female_alpha = 0; 
female_beta = 0; 
female_aggressor = 0; 
female_aggressed = 0; 
female_ibeta = 0; 
female_ialpha = 0; 

mutual_alpha = 0; 
mutual_beta = 0; 
mutual_aggressor = 0; 
mutual_aggressed = 0; 
mutual_ialpha = 0; 
mutual_ibeta = 0; 

bothslow = 0; %these would still be included in the analysis 
nan_examples = 0; 
inf_examples = 0; 

if scores_and_indices(1,1) > .5
    overall_alpha = 1; 
    overall_beta = 2; 
elseif scores_and_indices(1,2) > .5
    overall_alpha = 2; 
    overall_beta = 1; 
end
%don't forget to find total number of examples 
num_examples = 0; %for proportions; 
for i = 1:the_end
    if all_data(i,5) == 8 %aggressive behavior 
        if all_data(i+1,5) == 9 %social interactoin with female 
            start_frame = all_data(i+1,1); %this should be the start of the social interaction  
            end_frame = all_data(i+1,2); %this should be the end of the social interaction 
            if all_data(i,2)<all_data(i+1,1) %removing overlaps 
                num_examples = num_examples + 1; %should be like 108 for first one 
                tmp = all_data(1:i,1:5); 
                num_agg = numel(find(tmp(:,5) == 8)); 
                m1_prop_tmp = numel(find(tmp(:,3) == 1&tmp(:,5)==8)); 
                m2_prop_tmp = numel(find(tmp(:,3) == 2&tmp(:,5)==8)); 
                m1prop = m1_prop_tmp/num_agg; 
                m2prop = m2_prop_tmp/num_agg; 
                if m1prop > m2prop
                    inst_alpha = 1; 
                    inst_beta = 2; 
                elseif m1prop < m2prop 
                    inst_alpha = 2; 
                    inst_beta = 1; 
                elseif m1prop == m2prop
                    inst_alpha = 0; %for next steps 
                    inst_beta = 0; 
                end
                aggressor = all_data(i,3); 
                aggressed = all_data(i,4); 
                
                if all_data(i+1,3) == 1 & all_data(i+1,4) == 3 %M1F1 
                    tmp_data = data.initiation_data.M1F1; 
                elseif all_data(i+1,3) == 1 & all_data(i+1,4) == 4 %M1F2
                    tmp_data = data.initiation_data.M1F2; 
                elseif all_data(i+1,3) == 2 & all_data(i+1,4) == 3 %M2F1
                    tmp_data = data.initiation_data.M2F1;
                elseif all_data(i+1,3) == 2 & all_data(i+1,4) == 4 %M2F2 
                    tmp_data = data.initiation_data.M2F2 ;
                end
                %find tmp_data that matches that example
                example_loc = find(tmp_data(:,1) == start_frame & tmp_data(:,2) == end_frame);
                example = tmp_data(example_loc,1:7,:); %CHECK THIS!!
                if example(1,5)<speed_threshold & example(1,6)<speed_threshold
                    bothslow = bothslow + 1;
                end
                if isnan(example(1,3))
                    nan_examples = nan_examples+1;
                end
                if isinf(example(1,3))
                    inf_examples = inf_examples+1; 
                end
                %alpha vs. beta 
                if all_data(i+1,3) == overall_alpha 
                    if example(1,7) == 1
                        male_alpha = male_alpha + 1; 
                    elseif example(1,7) == 2
                        female_alpha = female_alpha + 1; 
                    elseif example(1,7) == 3
                        mutual_alpha = mutual_alpha + 1; 
                    end
                elseif all_data(i+1,3) == overall_beta 
                    if example(1,7) == 1
                        male_beta = male_beta + 1; 
                    elseif example(1,7) == 2
                        female_beta = female_beta+1; 
                    elseif example(1,7) == 3
                        mutual_beta = mutual_beta+1; 
                    end
                end
                if all_data(i+1,3) == aggressor
                    if example(1,7) == 1
                        male_aggressor = male_aggressor+1; 
                    elseif example(1,7) == 2
                        female_aggressor = female_aggressor+1; 
                    elseif example(1,7) == 3
                        mutual_aggressor = mutual_aggressor+1; 
                    end
                elseif all_data(i+1,3) == aggressed 
                    if example(1,7) == 1
                        male_aggressed = male_aggressed+1; 
                    elseif example(1,7) == 2
                        female_aggressed = female_aggressed+1; 
                    elseif example(1,7) == 3
                        mutual_aggressed = mutual_aggressed+1; 
                    end
                end
                if all_data(i+1,3) == inst_alpha
                    if example(1,7) == 1
                        male_ialpha = male_ialpha+1; 
                    elseif example(1,7) == 2
                        female_ialpha = female_ialpha+1; 
                    elseif example(1,7) == 3
                        mutual_ialpha = mutual_ialpha+1; 
                    end
                elseif all_data(i+1,3) == inst_beta
                    if example(1,7) == 1
                        male_ibeta = male_ibeta+1;
                    elseif example(1,7) == 2
                        female_ibeta = female_ibeta+1; 
                    elseif example(1,7) == 3
                        mutual_ibeta = mutual_ibeta+1; 
                    end
                end
            end
        end
    end
    clear tmp* clear m1prop m2prop m1_prop_tmp m2_prop_tmp example start_frame end_frame num_agg example_loc 
end
male_struc = cat(1,male_alpha,male_beta,male_aggressor,male_aggressed,male_ialpha,male_ibeta)'; 
female_struc = cat(1,female_alpha,female_beta,female_aggressor,female_aggressed,female_ialpha,female_ibeta)'; 
mutual_struc = cat(1,mutual_alpha,mutual_beta,mutual_aggressor,mutual_aggressed,mutual_ialpha,mutual_ibeta)'; 
info_struc = cat(1,nan_examples,bothslow,inf_examples)'; 

%proportions of examples 
%should be the proportion within those types, so alpha beta, 
%of assigned 
overall_status_prop = male_alpha+male_beta+female_alpha+female_beta+mutual_alpha+mutual_beta; 
state_prop = male_aggressor+male_aggressed+female_aggressor+female_aggressed+mutual_aggressor+mutual_aggressed; 
inst_status_prop = male_ibeta+male_ialpha+female_ialpha+female_ibeta+mutual_ialpha+mutual_ibeta; 

unassigned_examples_prop = nan_examples/num_examples; 
%proportion structure: 
%male alpha, male beta, male aggressor, male aggressed, male i alpha, male
%i beta, female alpha, female beta, female aggressor, female aggressed,
%female ialpha female i beta, mutual i alpha, mutual i beta, mutual
%aggressor, mutual aggressed, mutual ialpha mutual ibeta, unassigned  

%check is it others? 

male_alpha_prop = male_alpha/overall_status_prop; 
male_beta_prop = male_beta/overall_status_prop; 
female_alpha_prop = female_alpha/overall_status_prop; 
female_beta_prop = female_beta/overall_status_prop; 
mutual_alpha_prop = mutual_alpha/overall_status_prop; 
mutual_beta_prop = mutual_beta/overall_status_prop; 
male_aggressor_prop = male_aggressor/state_prop; 
female_aggressor_prop = female_aggressor/state_prop; 
male_aggressed_prop = male_aggressed/state_prop; 
female_aggressed_prop = female_aggressed/state_prop; 
mutual_aggressor_prop = mutual_aggressor/state_prop; 
mutual_aggressed_prop = mutual_aggressed/state_prop; 
male_ibeta_prop = male_ibeta/inst_status_prop; 
female_ibeta_prop = female_ibeta/inst_status_prop; 
male_ialpha_prop = male_ialpha/inst_status_prop; 
female_ialpha_prop = female_ialpha/inst_status_prop; 
mutual_ialpha_prop = mutual_ialpha/inst_status_prop; 
mutual_ibeta_prop = mutual_ibeta/inst_status_prop; 

proportion_struc = cat(1,male_alpha_prop,male_beta_prop,male_aggressor_prop,male_aggressed_prop,male_ialpha_prop,male_ibeta_prop...
    ,female_alpha_prop,female_beta_prop,female_aggressor_prop,female_aggressed_prop,female_ialpha_prop,female_ibeta_prop,...
    mutual_alpha_prop,mutual_beta_prop,mutual_aggressor_prop,mutual_aggressed_prop,mutual_ialpha_prop,mutual_ibeta_prop,...
    unassigned_examples_prop)'; 


                    

                   
                    
                
                

end
