# Supplementary material for: Mice employ a bait-and-switch escape mechanism to de-escalate social conflict
Source: PLoS Biol. 2024 Oct 15;22(10):e3002496. doi: 10.1371/journal.pbio.3002496 (PMC11479765; doi:10.1371/journal.pbio.3002496)
Supplement: S1 Code — (ZIP) [file pbio.3002496.s011.zip › S1_Code/toolbox/fn_findinitiatior_individualmale.m]

function [alpha_aggressor,alpha_aggressed,beta_aggressor,beta_aggressed,females,info_AA,info_Aa,info_BA,info_Ba] = fn_findinitiatior_individualmale(all_data,scores_and_indices,data)
%UNTITLED5 Summary of this function goes here
%   Detailed explanation goes here
%finding number of interactions and number of initiations per individual
%male 
%ie - alpha aggressor, alpha aggressed, etc. 

the_end = ((size(all_data,1))-1); 
alpha_aggressor = NaN(size(all_data,1),3); %first column is 
alpha_aggressed = NaN(size(all_data,1),3); 
beta_aggressor = NaN(size(all_data,1),3); 
beta_aggressed = NaN(size(all_data,1),3);


%first column is duration of SI  second column is latency 
%third column is initiatior - if 1 it's male, if 2 it's female, if 3 it's
%mutual 

initiations_MAA = 0; %initiations male alpha agressor
initiations_MAa = 0; %initiations male alpha aggressed 
initiations_MBA = 0; %initiations male beta aggressor 
initiations_MBa = 0; %initations male beta aggressed 

initiations_FAA = 0; %initiations female alpha aggressor 
initiations_FAa = 0; 
initiations_FBA = 0; 
initiations_FBa = 0; 

num_AA = 0; %number of interactions with alpha aggressor 
num_Aa = 0; %number of interactions with alpha aggressd 
num_BA = 0; %beta aggressor 
num_Ba = 0; %beta aggressed 
nanexamples = 0; 
mutual_initiation = 0; 

if scores_and_indices(1,1) > .5
    alpha = 1; 
    beta = 2; 
elseif scores_and_indices(1,2) > .5
    alpha = 2; 
    beta = 1; 
end
for i = 1:the_end
    if all_data(i,5) == 8
        if all_data(i+1,5) == 9 
            if all_data(i,2)<all_data(i+1,1)
                start_frame = all_data(i+1,1); 
                end_frame = all_data(i+1,2); 
                dur_SI = end_frame - start_frame; 
                latency_SI = (start_frame - all_data(i,2)); %start frame - end frame equals latency 
                aggressor = all_data(i,3); 
                aggressed = all_data(i,4); 
                
                if all_data(i+1,3) == 1 & all_data(i+1,4) == 3
                    tmp_data = data.initiation_data.M1F1; 
                elseif all_data(i+1,3) == 1 & all_data(i+1,4) == 4
                    tmp_data = data.initiation_data.M1F2; 
                elseif all_data(i+1,3) == 2 & all_data(i+1,4) == 3
                    tmp_data = data.initiation_data.M2F1; 
                elseif all_data(i+1,3) == 2 &all_data(i+1,4) == 4
                    tmp_data = data.initiation_data.M2F2; 
                end
                example_loc = find(tmp_data(:,1) == start_frame & tmp_data(:,2) == end_frame); 
                example = tmp_data(example_loc,1:7,:); 
                if isnan(example(1,3))
                    nanexamples = nanexamples + 1;
                end
                if all_data(i+1,3) == alpha
                    if alpha == aggressor %Aa 
                        alpha_aggressor(i,1) = dur_SI; 
                        alpha_aggressor(i,2) = latency_SI; 
                        num_AA = num_AA + 1; 
                        if example(1,7) == 1
                            initiations_MAA = initiations_MAA+1; 
                            alpha_aggressor(i,3) = 1; 
                        elseif example(1,7) == 2
                            initiations_FAA = initiations_FAA+1; 
                            alpha_aggressor(i,3) = 2; 
                        elseif example(1,7) == 3
                            mutual_initiation = mutual_initiation + 1; 
                            alpha_aggressor(i,3) = 3; 
                        end    
                    elseif alpha == aggressed 
                        alpha_aggressed(i,1) = dur_SI; 
                        alpha_aggressed(i,2) = latency_SI; 
                        num_Aa = num_Aa + 1; 
                        if example(1,7) == 1
                            initiations_MAa = initiations_MAa+1; 
                            alpha_aggressed(i,3) = 1; 
                        elseif example(1,7) == 2
                            initiations_FAa = initiations_FAa+1; 
                            alpha_aggressed(i,3) = 2; 
                        elseif example(1,7) == 3
                            mutual_initiation = mutual_initiation+1; 
                            alpha_aggressed(i,3) = 3; 
                        end
                    end
                elseif all_data(i+1,3) == beta
                    if beta == aggressor %BA 
                        beta_aggressor(i,1) = dur_SI; 
                        beta_aggressor(i,2) = latency_SI; 
                        num_BA = num_BA + 1; 
                        if example(1,7) == 1
                            initiations_MBA = initiations_MBA + 1; 
                            beta_aggressor(i,3) = 1; 
                        elseif example(1,7) == 2
                            initiations_FBA = initiations_FBA + 1; 
                            beta_aggressor(i,3) = 2; 
                        elseif example(1,7) == 3
                            mutual_initiation = mutual_initiation+1; 
                            beta_aggressor(i,3) = 3; 
                        end
                    elseif beta == aggressed 
                        beta_aggressed(i,1) = dur_SI; 
                        beta_aggressed(i,2) = latency_SI; 
                        num_Ba = num_Ba + 1;
                        if example(1,7) == 1
                            initiations_MBa = initiations_MBa + 1;
                            beta_aggressed(i,3) = 1; 
                        elseif example(1,7) == 2
                            initiations_FBa = initiations_FBa + 1;
                            beta_aggressed(i,3) = 2; 
                        elseif example(1,7) == 3
                            mutual_initiation = mutual_initiation+1;
                            beta_aggressed(i,3) = 3; 
                        end
                    end
                end
            else
                continue
            end
        end
    end
    clear tmp_data example aggressor aggressed dur_SI latency_SI start_frame end_frame example_loc 
end
alpha_aggressor(any(isnan(alpha_aggressor),2),:) = []; 
alpha_aggressed(any(isnan(alpha_aggressed),2),:) = []; 
beta_aggressor(any(isnan(beta_aggressor),2),:) = []; 
beta_aggressed(any(isnan(beta_aggressed),2),:) = []; 

females = NaN(1,4); 

females(1,1)=initiations_FAA; 
females(1,2)=initiations_FAa;
females(1,3)=initiations_FBA; 
females(1,4)=initiations_FBa; 
%number of female initiated 

info_AA(1,1) = num_AA;
info_AA(1,2) = initiations_MAA; 
info_AA(1,3) = median(alpha_aggressor(:,1)); %median duration 
info_AA(1,4) = median(alpha_aggressor(:,2)); %median latency 
info_Aa(1,1) = num_Aa; 
info_Aa(1,2) = initiations_MAa; 
info_Aa(1,3) = median(alpha_aggressed(:,1)); 
info_Aa(1,4) = median(alpha_aggressed(:,2)); 
info_BA(1,1) = num_BA; 
info_BA(1,2) = initiations_MBA; 
info_BA(1,3) = median(beta_aggressor(:,1)); 
info_BA(1,4) = median(beta_aggressor(:,2)); 
info_Ba(1,1) = num_Ba; 
info_Ba(1,2) = initiations_MBa; 
info_Ba(1,3) = median(beta_aggressed(:,1)); 
info_Ba(1,4) = median(beta_aggressed(:,2)); 

                        
                            
                        
                  
                    
                    
                
                
end
