# Supplementary material for: Mice employ a bait-and-switch escape mechanism to de-escalate social conflict
Source: PLoS Biol. 2024 Oct 15;22(10):e3002496. doi: 10.1371/journal.pbio.3002496 (PMC11479765; doi:10.1371/journal.pbio.3002496)
Supplement: S1 Code — (ZIP) [file pbio.3002496.s011.zip › S1_Code/toolbox/fn_flexible_control_function_proxy.m]

function [info_structure,nums] = fn_flexible_control_function_proxy(scores_and_indices,all_data)
%UNTITLED12 Summary of this function goes here
%   Detailed explanation goes here
%updated walk control 
%using the walker as a proxy for aggressor/aggressed 
%making flexible to work for other behvaviors 

alpha = 0; %times the alpha interacted with the female next
beta = 0; 
agg_proxy = 0; %equivalent to aggressor/aggressed
not_agg_proxy= 0; %equivalent to aggressor/aggressed 

%for latencies and duration and for ID 
%1 - alpha aggressor, 2 - alpha aggressed, 3-  beta aggressor, 4 - beta
%aggressed 

info_structure = NaN(size(all_data,1),3); 
%latency to SI, duration of SI 
%if there is something important about the specific sequences, there should
%be no differences here 

if scores_and_indices(1,1) > .5
    overall_alpha = 1; 
    overall_beta = 2; 
elseif scores_and_indices(1,2) > .5
    overall_alpha = 2; 
    overall_beta = 1; 
end


the_end = (size(all_data,1)-1); 

for k = 1:the_end 
    if all_data(k,5) == 8 
        if all_data(k+1,5) == 9
            if all_data(k,2)<all_data(k+1,1) %no overlaps 
                proxy_agg = all_data(k,3); 
                non_agg_proxy = all_data(k,4); 
                male_SI = all_data(k+1,3); 
                latency = all_data(k+1,1)-all_data(k,2); 
                dur_SI = all_data(k+1,2)-all_data(k+1,1); 
                %alpha vs. beta 
                if male_SI == overall_alpha 
                    alpha = alpha+1; 
                elseif male_SI == overall_beta 
                    beta = beta+1; 
                end
                if proxy_agg == male_SI %aggressor 
                    agg_proxy = agg_proxy+1; 
                elseif non_agg_proxy == male_SI
                    not_agg_proxy = not_agg_proxy+1; 
                end
                info_structure(k,1) = latency; 
                info_structure(k,2) = dur_SI; 
                
                if proxy_agg == male_SI %engaged in the social behavior 
                    %aggressor engaged in social behavior and was the
                    %overall alpha 
                    if proxy_agg == overall_alpha
                        info_structure(k,3) = 1; %equivalent to alpha aggressor 
                    elseif proxy_agg == overall_beta %beta aggressor 
                        info_structure(k,3) = 3; 
                    end
                elseif proxy_agg ~= male_SI %engaged with other male 
                    if non_agg_proxy == overall_alpha %alpha aggressed
                        info_structure(k,3) = 2; 
                    elseif non_agg_proxy == overall_beta %beta aggressed 
                        info_structure(k,3) = 4; 
                    end
                end
            else
                continue
            end
        end
    end
end
info_structure(any(isnan(info_structure),2),:)=[]; 
nums(1,1) = alpha; 
nums(1,2) = beta; 
nums(1,3) = agg_proxy; 
nums(1,4) = not_agg_proxy; 

                        
                
end
