# Supplementary material for: Mice employ a bait-and-switch escape mechanism to de-escalate social conflict
Source: PLoS Biol. 2024 Oct 15;22(10):e3002496. doi: 10.1371/journal.pbio.3002496 (PMC11479765; doi:10.1371/journal.pbio.3002496)
Supplement: S1 Code — (ZIP) [file pbio.3002496.s011.zip › S1_Code/toolbox/fn_josh_plot.m]

function fn_josh_plot(data,save_dir,plot_type,vars,data_labels_new,plot_shapes,fillcolor,BehaviorTitle)
%Inputs to function:
%Data = 1 x number of variable cell structure
%Save_dir = self explanatory
%Plot_type = 'Horizontal' or 'Vertical'
%Colors = outline colors for shapes (I have generally just used black)
%Vars = labels.x and labels.y
%Data_labels_new = 1 x number of variables with group names
%Plot_shapes = cell structure with different shapes 
%  e.g., [{'ro'},{'r^'}]
%Fillcolor = structure (non cell) with 3 element color values for fill of
%shapes


fig_handle = figure('color','w');
hold on
box off

for data_group=1:size(data,2)
    data_tmp = data{1,data_group};
    if isempty(data_tmp)
        continue
    end
    
    if size(data_tmp,1)<30
        marker = 8; %pts
        color = 'k';
        jitter=.1;
    else
        marker = 4; %pts
        color = 'r';
        jitter=.1;
    end
    
    if strcmp(plot_type, 'Vertical') == 1
        if data_group == 1
            group_pos=data_group;
        else
            group_pos = group_pos + .5;
        end
    else
        group_pos = data_group;
    end
    
    data_tmp(isnan(data_tmp(:,1)),:) = [];
    median_value=median(data_tmp); %could change this to mean 
    
    outlier_pos=group_pos+jitter*2*(rand(size(data_tmp))-.5);
    
    box_group_y2 = group_pos + 0.275;
    box_group_y1 = group_pos - 0.275;
    
    box_group_x1 =  prctile(data_tmp, 25);
    box_group_x2 = prctile(data_tmp, 75);
    
    positions(data_group) = group_pos;
    
    
    if strcmp(plot_type, 'Horizontal') == 1
        hold on
        patch([box_group_x1,box_group_x1,box_group_x2,box_group_x2],[group_pos-.15,group_pos+.15,group_pos+.15,group_pos-.15],[.9 .9 .9]);
        r1 = plot([median_value,median_value],[box_group_y1,box_group_y2],...
            'color','k','linewidth',1);
        h = plot(data_tmp,outlier_pos,plot_shapes{1,data_group},'markersize',marker,'markerfacecolor',fillcolor(data_group,:),'markeredgecolor',fillcolor(data_group,:),'linew',.25);   
    elseif strcmp(plot_type, 'Vertical') == 1
        hold on
        patch([group_pos-.15,group_pos+.15,group_pos+.15,group_pos-.15],[box_group_x1,box_group_x1,box_group_x2,box_group_x2],[.9 .9 .9]);
        r1 = plot([group_pos+.17,group_pos-.17],[median_value,median_value],...
            'color','k','linewidth',1);
        h = plot(outlier_pos,data_tmp,plot_shapes{data_group,1},'markersize',marker,'markerfacecolor',fillcolor(data_group,:),'markeredgecolor','none');
    end
end

xlabel(vars.x, 'Fontsize',12)
ylabel(vars.y, 'Fontsize',12)
if strcmp(plot_type, 'Vertical') == 1
    set(gca, 'xtick', positions);
    set(gca, 'xticklabel', data_labels_new);
    title(sprintf('%s',BehaviorTitle)); 
%     title(sprintf('%s x %s-%s', char(vars.y), char(vars.x), Behavior_name));
%     ylim([0 1.1]);
%     xlim([positions(1)-.3, positions(end)+.3])%don't think i need this?? 
elseif strcmp(plot_type, 'Horizontal') == 1
    set(gca, 'ytick', positions);
    set(gca, 'yticklabel', data_labels_new);
    title(sprintf('%s x %s-%s', char(vars.x), char(vars.y), Behavior_name));
end
% set(gca,'ylim',[400 4000])
saveas(gcf,fullfile(save_dir,sprintf('%s_.jpg',BehaviorTitle))); 
% saveas(gcf, fullfile(save_dir,sprintf('%s.jpg',get(get(gca,'title'),'string'))));
saveas(gcf, fullfile(save_dir,sprintf('%s.epsc',get(get(gca,'title'),'string'))));

close all
end
