# Supplementary material for: Mice employ a bait-and-switch escape mechanism to de-escalate social conflict
Source: PLoS Biol. 2024 Oct 15;22(10):e3002496. doi: 10.1371/journal.pbio.3002496 (PMC11479765; doi:10.1371/journal.pbio.3002496)
Supplement: S1 Code — (ZIP) [file pbio.3002496.s011.zip › S1_Code/toolbox/fn_joshplotlineplot_combined.m]

function fn_joshplotlineplot_combined(data,save_dir,fillcolors,vars,data_labels_new,plot_shapes,BehaviorTitle,num_experiments)
%UNTITLED4 Summary of this function goes here
%   Detailed explanation goes here

%making a combination of josh plots and line plots 
%%adding y1 and y2 to flexibly set ylim
fig_handle = figure('color','w','Position',[496 232 504 445])
hold on
box off 

%for this to work properly, there should only be 2 cells 
for data_group = 1:size(data,2)
    data_tmp = data{1,data_group};
    if size(data_tmp,1)<30
        marker = 8;
        color = 'k';
        jitter = .1; 
    else
        marker = 4
        color = 'r';
        jitter = .1;
    end
    if data_group == 1
        group_pos = data_group; 
    else
        group_pos = group_pos + .5; 
    end
    data_tmp(isnan(data_tmp(:,1)),:)=[];
    median_value = median(data_tmp);
    outlier_pos(:,data_group) = group_pos+jitter*2*(rand(size(data_tmp))-.5);
    box_group_y2 = group_pos+0.275; 
    box_group_y1 = group_pos-0.275; 
    box_group_x1 = prctile(data_tmp,25); 
    box_group_x2 = prctile(data_tmp,75); 
    positions(data_group) = group_pos; 
    hold on
    patch([group_pos-.15,group_pos+.15,group_pos+.15,group_pos-.15],[box_group_x1,box_group_x1,box_group_x2,box_group_x2],[.9 .9 .9]);
    r1 = plot([group_pos+.17,group_pos-.17],[median_value,median_value],...
        'color','k','linewidth',1);

%     h = plot(outlier_pos(:,data_group),data_tmp,plot_shapes{data_group,1},'markersize',marker,'markerfacecolor',fillcolors(data_group,:),'markeredgecolor',fillcolors(data_group,:));
end
    data_x1 = data{1};
    data_x2 = data{1,2};
    hold on
    for i = 1:num_experiments
%         plot(outlier_pos(:,1),data_x1(i,1),plot_shapes{1,1},'markersize',marker,'markerfacecolor',fillcolors(1,:),'markeredgecolor',fillcolors(1,:)); 
%         plot(outlier_pos(:,2),data_x2(i,2),plot_shapes{1,1},'markersize',marker,'markerfacecolor',fillcolors(2,:),'markeredgecolor',fillcolors(2,:));

        line([outlier_pos(i,1),outlier_pos(i,2)],[data_x1(i,1),data_x2(i,1)],'LineWidth',0.5,'color',[90 90 90]./255);
    end

    plot(outlier_pos(:,1),data_x1(:,1),plot_shapes{1,1},'markersize',marker,'markerfacecolor',fillcolors(1,:),'markeredgecolor',fillcolors(1,:));
    plot(outlier_pos(:,2),data_x2(:,1),plot_shapes{2},'markersize',marker,'markerfacecolor',fillcolors(2,:),'markeredgecolor',fillcolors(2,:));


xlabel(vars.x,'Fontsize',12)
ylabel(vars.y,'Fontsize',12)
set(gca,'xtick',positions)
% % for latency pltos 
% set(gca,'ylim',[0 7])
% set(gca,'ytick',[0:1:7]); 
% % % %for duration pltos 
% set(gca,'ylim',[y1 y2])
% set(gca,'ytick',[0:0.5:3])
%%for number pltos 
% set(gca,'ylim',[0 250])
% set(gca,'ytick',[0:50:250])


set(gca,'xticklabel',data_labels_new);
title(sprintf('%s',BehaviorTitle));
saveas(gcf,fullfile(save_dir,sprintf('%s_.jpg',BehaviorTitle)));
saveas(gcf,fullfile(save_dir,sprintf('%s.epsc',get(get(gca,'title'),'string'))));


end
