# Supplementary material for: Mice employ a bait-and-switch escape mechanism to de-escalate social conflict
Source: PLoS Biol. 2024 Oct 15;22(10):e3002496. doi: 10.1371/journal.pbio.3002496 (PMC11479765; doi:10.1371/journal.pbio.3002496)
Supplement: S1 Code — (ZIP) [file pbio.3002496.s011.zip › S1_Code/toolbox/fn_load_everything_to_make_life_easier.m]

function [voc_data,SI_M1M2,SI_M1F1,SI_M1F2,SI_M2F1,SI_M2F2,SI_F1F2,Fight,Fled_From,MCM,MCF,Flee,FApproach,MApproach,FInvestigate,MInvestigate,FemaleFlee] = fn_load_everything_to_make_life_easier(User,date_str)
%UNTITLED8 Summary of this function goes here

%just making life easier and neater by writing a function to call all the
%data i need for these analyses. it can be added to/modified but this is
%for dan's data right now 

%possibly use varagin? %or can use ~ for stuff i don't want at the moment!!
%getting better at coding maybe??? 

%wrote this on 6-11-18


%%%%%%MUST BE UPDATED WHEN CLASSIFIER_OUTPUT DATE IS CHANGED !!!! EVERYTIME
%%%%%%A NEW VIDEO IS RUN OR A NEW CLASSIFIER IS ADDED!!!!!!!!!!!!!!!!! 

if strcmp(User,'Dan')
    number = '1';
elseif strcmp(User,'Rachel'); 
    number = '3'; 
end 

    


% FInvestigate,MInvestigate,FApproach,MApproach,Mutual_circle,Male_walk,
% %outputs not workign, trying ~, not working
voc_data = fullfile('Z:/Analyses',User,'Who_said_it_no_density-vocalSignals\unmerged',sprintf('%s',date_str),sprintf('Data_analysis_jackknife_%s',number),sprintf('Test_C_1_%s_all_vocalization_frames.mat',date_str));
voc_data=load(voc_data);
voc_data = voc_data.all_vocalization_frames; 

base_dir = fullfile('Z:\Analyses\Rachel\Classifier_Output'); 


if strcmp(User,'Rachel')
    SI_data = fullfile('Z:\Analyses\Rachel\SocialInteractionData\6FrameMinDur',sprintf('%s',date_str),'SIDuration.mat'); 
    FApproach = fullfile(base_dir,'DominanceTubeTestData\Approach\FemaleApproach',sprintf('Approach_%s_Classifier_Output_07-Jun-2018.xlsx',date_str));
    FemaleFlee = fullfile(base_dir,'DominanceTubeTestData\FemaleFleeMale',sprintf('FemaleFleeMale_%s_Classifier_Output_25-Jun-2018.xlsx',date_str)); 
    MApproach = fullfile(base_dir,'DominanceTubeTestData\Approach\MaleApproach',sprintf('Approach_%s_Classifier_Output_07-Jun-2018.xlsx',date_str));
    Fight = fullfile(base_dir,'DominanceTubeTestData\Fight',sprintf('Fight_%s_Classifier_Output_07-Jun-2018.xlsx',date_str));
    FInvestigate = fullfile(base_dir,'DominanceTubeTestData\InvestigateDominance\FemaleInvestigate\New',sprintf('rachel_investigate_project_%s_Classifier_Output_07-Jun-2018.xlsx',date_str));
    MInvestigate = fullfile(base_dir,'DominanceTubeTestData\InvestigateDominance\MaleInvestigate\New',sprintf('rachel_investigate_project_%s_Classifier_Output_07-Jun-2018.xlsx',date_str));
    MCF = fullfile(base_dir,'DominanceTubeTestData\Male_Chase_Female',sprintf('Male_follow_female_%s_Classifier_Output_07-Jun-2018.xlsx',date_str));
    MCM = fullfile(base_dir,'DominanceTubeTestData\MaleChaseMale',sprintf('MaleChaseMale_%s_Classifier_Output_07-Jun-2018.xlsx',date_str));
    Fled_From = fullfile(base_dir,'DominanceTubeTestData\MaleFledFrom',sprintf('MaleFledFrom_%s_Classifier_Output_08-Jun-2018.xlsx',date_str));
    Flee = fullfile(base_dir,'DominanceTubeTestData\MaleFleeMale',sprintf('MaleFleeMale_%s_Classifier_Output_08-Jun-2018.xlsx',date_str));
%     Mutual_circle = fullfile(base_dir,'DominanceTubeTestData\MutualCircle',sprintf('Mutual_circle_%s_Classifier_Output_07-Jun-2018.xlsx',date_str));
%     Male_walk = fullfile(base_dir,'DominanceTubeTestData\WalkDominance\MaleWalk',sprintf('MaleWalk_%s_Classifier_Output_07-Jun-2018.xlsx',date_str));
%     
elseif strcmp(User,'Dan')
   SI_data = fullfile('Z:\Analyses\Dan\SocialInteractionData',sprintf('%s',date_str),'SIDuration.mat'); 
   FemaleFlee = fullfile(base_dir,'DanData_FemaleFleeMale',sprintf('FemaleFleeMale_%s_Classifier_Output_25-Jun-2018',date_str)); 
   FInvestigate = fullfile(base_dir,'DanDataInvestigate\FemaleInvestigate',sprintf('rachel_investigate_project_%s_Classifier_Output_14-Jun-2018.xlsx',date_str)); 
   MInvestigate = fullfile(base_dir,'DanDataInvestigate\MaleInvestigate',sprintf('rachel_investigate_project_%s_Classifier_Output_14-Jun-2018.xlsx',date_str)); 
   FApproach = fullfile(base_dir,'DanDataApproach\FemaleApproach',sprintf('Approach_%s_Classifier_Output_14-Jun-2018.xlsx',date_str));
   MApproach = fullfile(base_dir,'DanDataApproach\MaleApproach',sprintf('Approach_%s_Classifier_Output_14-Jun-2018.xlsx',date_str));
   Fight = fullfile(base_dir,'Fight',sprintf('Fight_%s_Classifier_Output_14-Sep-2017.xlsx',date_str));
   Fled_From = fullfile(base_dir,'Fled_from',sprintf('Fled_from_%s_Classifier_Output_13-Jun-2016.xlsx',date_str));
   Flee = fullfile(base_dir,'Flee',sprintf('Flee_%s_Classifier_Output_14-Sep-2017.xlsx',date_str));
   MCF = fullfile('Z:\Analyses\Rachel\Classifier_Output\Male_Chase_Female',sprintf('Male_follow_female_%s_Classifier_Output_13-Sep-2017.xlsx',date_str));
   MCM = fullfile(base_dir,'MaleChaseMale',sprintf('Chase_%s_Classifier_Output_13-Sep-2017.xlsx',date_str));
   
end 
SI_data = load(SI_data);
SI_data = SI_data.Duration;
SI_M1M2 = SI_data.M1M2;
SI_M1F1 = SI_data.M1F1;
SI_M1F2 = SI_data.M1F2;
SI_M2F1 = SI_data.M2F1;
SI_M2F2 = SI_data.M2F2;
SI_F1F2 = SI_data.F1F2;
%doing this bc problems with approach and investigate - fix later
% if strcmp(User,'Rachel')
%     FInvestigate = xlsread(FInvestigate);
%     MInvestigate = xlsread(MInvestigate);
%     FApproach = xlsread(FApproach);
%     MApproach = xlsread(MApproach);
%     Mutual_circle = xlsread(Mutual_circle);
%     Male_walk = xlsread(Male_walk);
% end

Fight = xlsread(Fight); 
Fled_From = xlsread(Fled_From); 
MCF = xlsread(MCF);
MCM = xlsread(MCM); 
Flee = xlsread(Flee); 
FApproach = xlsread(FApproach); 
MApproach = xlsread(MApproach); 
FInvestigate = xlsread(FInvestigate); 
MInvestigate = xlsread(MInvestigate);
FemaleFlee = xlsread(FemaleFlee); 


end
