# Supplementary material for: Mice employ a bait-and-switch escape mechanism to de-escalate social conflict
Source: PLoS Biol. 2024 Oct 15;22(10):e3002496. doi: 10.1371/journal.pbio.3002496 (PMC11479765; doi:10.1371/journal.pbio.3002496)
Supplement: S1 Code — (ZIP) [file pbio.3002496.s011.zip › S1_Code/toolbox/fn_make_dom_output_from_chases_and_flees.m]

function [ output_dom_tmp ] = fn_make_dom_output_from_chases_and_flees(male_chaser_data,fled_data,DS  )
%this combines the data of both males so that it is in the chronological
%order to make the eventual state change list

output_chase = [];
output_fled = [];
fled_data = fled_data(:,1:13); 

output_chase = cat(1,output_chase,male_chaser_data);

output_fled = cat(1,output_fled,fled_data);


output_dom_tmp = [output_chase;output_fled];

[~,loc]=sort(output_dom_tmp(:,2));
output_dom_tmp = output_dom_tmp(loc,:);


clear male_chaser_data fled_data male_chase_data fled_data
end
