# Supplementary material for: Mice employ a bait-and-switch escape mechanism to de-escalate social conflict
Source: PLoS Biol. 2024 Oct 15;22(10):e3002496. doi: 10.1371/journal.pbio.3002496 (PMC11479765; doi:10.1371/journal.pbio.3002496)
Supplement: S1 Code — (ZIP) [file pbio.3002496.s011.zip › S1_Code/toolbox/fn_plot_ellipse_jpn_4.m]

function fn_plot_ellipse_jpn_4(a,b,theta,x,y,numframes,DateStr,cm_2_pixels, User,saving_dir)
%This function takes in the information from the MouseLoc function and
%calculates the ellipses for each mouse.  
%It then calls inout_mw which calculates during which frames the ellipses
%are overlapping
%then calls find_duration_SIs which quantifies individual social
%interactions by dyad

Draw_figure = false;
distance_outer_edge = 3;

Base_folder = saving_dir; 
if ~exist(Base_folder)
    mkdir(Base_folder)
end

t = -pi:pi/20:pi;

load(sprintf('Y:/Data/%s/%s/Output/Muse/Test_C_1_center_cords.mat', User, DateStr))
load(sprintf('Y:/Data/%s/%s/Output/Muse/Test_C_1_radius.mat', User, DateStr))

if Draw_figure,
    figure('color','w');
    info=fnReadVideoInfo(sprintf('Y:/Data/%s/%s/Video/Test_C_1.avi', User, DateStr));
    %for ASD data, if you want to deal with this, need to change this 
end

tic
pixels_out = distance_outer_edge/cm_2_pixels;
pixels_out(1:4,1:numframes) = pixels_out;

% Save_folder = fullfile(Base_folder, DateStr);

% if ~exist(Save_folder)
%     mkdir(Save_folder)
% end

[x_points, y_points, x_points_outer, y_points_outer] = arrayfun(@fn_outer_points, a, theta, b, x, y, pixels_out, 'UniformOutput', 0);


if Draw_figure,
    second_start = 21;
    second_end = 23;
    
    n_mice = size(x_points,1);
    if n_mice==1
        clr_mouse=[0 0 145]/255;...  % m1 color: dark blue
    elseif n_mice==2
    clr_mouse=[0 0 145;...  % m1 color: dark blue
        255 128 0]/255;  % m2 color: orange
    elseif n_mice==4
        clr_mouse=[0 0 145;...  % m1 (male 1) color: dark blue
            0 255 255;...  % m2 (male 2) color: cyan
            255 128 0;...  % m3 (female 1) color: orange
            102 0 0]/255;   % m4 (female 2) color: deep red
    end
    frame_start = second_start * 30;
    frame_end = (second_end + 1) *30;
    
%     for i=2045:5:2070%frame_start:5:frame_end%1:numframes
%         h=fnReadFrameFromVideo(info,i);
%         imagesc(h);%%%%%CHANGED on 10/29/12 by jpn
%         colormap(gray)
%         set(gca,'dataaspectratio',[1 1 1])
%         axis off
%         hold on
%         %                 for j = 1:n_mice
%         %                     plot(x_points_outer{j,i},y_points_outer{j,i}, 'color', clr_mouse(j,:), 'linewidth', 1.5);
%         %                 end
%         for j = 1:2%n_mice
%             plot(x_points_outer{j+2,i},y_points_outer{j+2,i}, 'color', clr_mouse(j+2,:), 'linewidth', 1.5);
%             plot(x_points_outer{j,i},y_points_outer{j,i}, 'color', clr_mouse(j,:), 'linewidth', 3);
%         end
%         hold off
%         fig_fn = fullfile('Z:\Analyses', User, 'SocialInteractionData', ...
%             sprintf('%s_frame%i.jpg', DateStr, i));
%         saveas(gcf, fig_fn, 'jpg');
%     end
end

[social_interaction] = inout_mw(x_points_outer, y_points_outer);

find_duration_SIs(social_interaction, DateStr, User,Base_folder)

clear social_interaction *outer* interaction_percent *point*
end
