# Supplementary material for: Mice employ a bait-and-switch escape mechanism to de-escalate social conflict
Source: PLoS Biol. 2024 Oct 15;22(10):e3002496. doi: 10.1371/journal.pbio.3002496 (PMC11479765; doi:10.1371/journal.pbio.3002496)
Supplement: S1 Code — (ZIP) [file pbio.3002496.s011.zip › S1_Code/toolbox/fn_plot_IQR.m]

function fn_plot_IQR(data,save_dir,plot_type,colors,vars,data_labels_new,fn_title)
%Inputs to function:
%Data = 1 x number of variable cell structure
%Save_dir = self explanatory
%Plot_type = 'Horizontal' or 'Vertical'
%Colors = outline colors for shapes (I have generally just used black)
%Vars = labels.x and labels.y
%Data_labels_new = 1 x number of variables with group names

fig_handle = figure('color','w');
hold on
box off
central_tendency = 'median';

position = 1;

for data_group=1:size(data,2)
    data_tmp = data{1,data_group};
    if isempty(data_tmp)
        continue
    end
    
    if strcmp(plot_type, 'Vertical') == 1
        if data_group == 1
            group_pos=data_group;
        else
            group_pos = group_pos + .5;
        end
    else
        group_pos = position;
        position = position + .4;
    end
    
    data_tmp(isnan(data_tmp(:,1)),:) = [];
    
    if strcmp(central_tendency, 'median')
        median_value = median(data_tmp);
        box_group_x1 =  prctile(data_tmp, 25);
        box_group_x2 = prctile(data_tmp, 75);
    elseif strcmp(central_tendency, 'mean')
        mean_value = mean(data_tmp);
        box_group_x1 = mean_value - (nanstd(data_tmp)/sqrt(length(data_tmp)));
        box_group_x2 = mean_value + (nanstd(data_tmp)/sqrt(length(data_tmp)));
    end
    
    box_group_y2 = group_pos + 0.175;
    box_group_y1 = group_pos - 0.175;
    
    
    positions(data_group) = group_pos;

    if strcmp(central_tendency, 'median')
        if strcmp(plot_type, 'Horizontal') == 1
            hold on
            patch([box_group_x1,box_group_x1,box_group_x2,box_group_x2],...
                [group_pos-.1,group_pos+.1,group_pos+.1,group_pos-.1],[1 1 1],'linew',1,'edgecolor',colors(data_group,:));
%             line([box_group_x1,box_group_x2],[group_pos-.15,group_pos-.15],'color','k','linew',1);
%             line([box_group_x1,box_group_x2],[group_pos+.15,group_pos+.15],'color','k','linew',1);
            r1 = plot([median_value,median_value],[box_group_y1,box_group_y2],...
                'color','k','linewidth',1);
        elseif strcmp(plot_type, 'Vertical') == 1
            hold on
            patch([group_pos+.1,group_pos+.1,group_pos-.1,group_pos-.1],...
                [box_group_x1,box_group_x2,box_group_x2,box_group_x1],[1 1 1],'linew',2,'edgecolor',colors(data_group,:));
%             line([group_pos-.1,group_pos+.1],[box_group_x1,box_group_x1],'color',colors(data_group,:),'linew',1);
%             line([group_pos-.1,group_pos+.1],[box_group_x2,box_group_x2],'color',colors(data_group,:),'linew',1);
%             line([group_pos group_pos],[box_group_x1,box_group_x2],'color',colors(data_group,:),'linew',1);
            r1 = plot([group_pos+.14,group_pos-.14],[median_value,median_value],...
                'color','k','linewidth',1);
        end
    elseif strcmp(central_tendency, 'mean')
        if strcmp(plot_type, 'Horizontal') == 1
            hold on
            line([box_group_x1,box_group_x1],[group_pos+.15,group_pos+.15],'color','k','linew',1);
            line([box_group_x2,box_group_x2],[group_pos-.15,group_pos-.15],'color','k','linew',1);
            r1 = plot([mean_value,mean_value],[box_group_y1,box_group_y2],...
                'color','k','linewidth',1);
        elseif strcmp(plot_type, 'Vertical') == 1
            hold on
            line([group_pos+.1,group_pos-.1],[box_group_x1,box_group_x1],'color','k','linew',1);
            line([group_pos+.1,group_pos-.1],[box_group_x2,box_group_x2],'color','k','linew',1);
            r1 = plot([group_pos+.15,group_pos-.15],[mean_value,mean_value],...
                'color','k','linewidth',2);
            line([group_pos, group_pos],[box_group_x1,box_group_x2],'color','k','linew',1);
        end
    end
end

xlabel(vars.x, 'Fontsize',12)
ylabel(vars.y, 'Fontsize',12)
if strcmp(plot_type, 'Vertical') == 1
    set(gca, 'xtick', positions);
    set(gca, 'xticklabel', data_labels_new);
    title(sprintf('%s x %s', char(vars.y), char(vars.x)));
    %     ylim([0 1.1]);
    xlim([positions(1)-.3, positions(end)+.3])
    yvals = ylim;
%     set(gca, 'ylim', [0 yvals(2)]);
elseif strcmp(plot_type, 'Horizontal') == 1
    set(gca, 'ytick', positions);
    set(gca, 'yticklabel', data_labels_new);
    title(sprintf('%s x %s', char(vars.x), char(vars.y)));
end
saveas(gcf,fullfile(save_dir,sprintf('%s.jpg',fn_title))); 
saveas(gcf,fullfile(save_dir,sprintf('%s.epsc',fn_title))); 

% saveas(gcf, fullfile(save_dir,sprintf('%s.jpg',get(get(gca,'title'),'string'))));
% saveas(gcf, fullfile(save_dir,sprintf('%s.epsc',get(get(gca,'title'),'string'))));

% close all
end
