# Supplementary material for: Mice employ a bait-and-switch escape mechanism to de-escalate social conflict
Source: PLoS Biol. 2024 Oct 15;22(10):e3002496. doi: 10.1371/journal.pbio.3002496 (PMC11479765; doi:10.1371/journal.pbio.3002496)
Supplement: S1 Code — (ZIP) [file pbio.3002496.s011.zip › S1_Code/toolbox/fn_position_to_distance.m]

function c=fn_position_to_distance(a,b)
% position to distance: function to return distance between two x,y points
%
% form: c=position_to_distance(a,b)
%
% a and b are two column, single row vectors of x and y values
% c is distance between a and b


xdif=abs(a(:,1)-b(:,1));
ydif=abs(a(:,2)-b(:,2));

c=sqrt(xdif.^2 +ydif.^2);

%a should be frame 1, and b should be frame 2 when trying to find the
%distance that 1 mouse moved 
%a - trajectories for frames 1-7 
%b - trajectories for frames 2-8
%for every social interaction - a will be end -1 
%b will be 2:end %they will be the same size 
%a = frames 1-social interaction start: end frame of aggressive behavior 
%b = 
%
