# Supplementary material for: Mice employ a bait-and-switch escape mechanism to de-escalate social conflict
Source: PLoS Biol. 2024 Oct 15;22(10):e3002496. doi: 10.1371/journal.pbio.3002496 (PMC11479765; doi:10.1371/journal.pbio.3002496)
Supplement: S1 Code — (ZIP) [file pbio.3002496.s011.zip › S1_Code/toolbox/fn_updatedinterpolation.m]

function [stretched_1,stretched_2] = fn_updatedinterpolation(frame1,frame2,m1_vals,m2_vals,f1_vals,numpoints,meters_2_pixels)
%updating interpolation funcion for new analyses 
%raeds in all relevant information 
%frame 1 = start frame 
%frame 2 = end frame 
%m1
if frame2<frame1
    frame1tmp = frame2; 
    frame2tmp = frame1; 
    frame1 = frame1tmp; 
    frame2 = frame2tmp; 

end
if frame1 == frame2
    frame1 = frame1-1; 
end

%get distances between 
%in this case you're telling it what to interpolate 
%m1 vals will always be aggressor distance vals 
%m2 vals will always be aggressed distance vals 
%f1 will alays be the female of interest distance vals 
%read in 
% dis1 = []; %aggressor distance 
% dis2 = []; %aggressed distance 

dist_tmp = fn_position_to_distance(m1_vals(frame1:frame2,:),f1_vals(frame1:frame2,:));   %disance between aggressor and female
t1 = 1:size(dist_tmp,1); 
stretched_1 = interp1(t1,dist_tmp,linspace(t1(1),t1(end),numpoints)); %distance between aggressor and female
dist_tmp = fn_position_to_distance(m2_vals(frame1:frame2,:),f1_vals(frame1:frame2,:)); 
t2 = 1:size(dist_tmp,1); 
stretched_2 = interp1(t1,dist_tmp,linspace(t2(1),t2(end),numpoints)); %distance between aggressed and female 

stretched_1 = stretched_1*meters_2_pixels*100; %convert to centimeters 
stretched_2 = stretched_2*meters_2_pixels*100; %converets to centimeters 

end
