# Supplementary material for: Mice employ a bait-and-switch escape mechanism to de-escalate social conflict
Source: PLoS Biol. 2024 Oct 15;22(10):e3002496. doi: 10.1371/journal.pbio.3002496 (PMC11479765; doi:10.1371/journal.pbio.3002496)
Supplement: S1 Code — (ZIP) [file pbio.3002496.s011.zip › S1_Code/toolbox/inout_mw.m]

function [social_interaction] = inout_mw(x_points_outer, y_points_outer)
%This function takes the Data_outer data, which is the x and y position of
%the 'social region' of each of the 4 mice in an experiment, and then uses
%the inpolygon function to determine if there is any overlap between these
%'social region' ellipses. If there is overlap between two ellipses, in* =
%1.  Otherwise, in* = 0.  The zeros and ones are added to a structure
%called inter so that we can consolidate all of the different interaction
%options (e.g., M1M2, M1F1) into one structure as well as see the array
%over time.

[in12 on12] = cellfun(@inpolygon,x_points_outer(1,:),y_points_outer(1,:),x_points_outer(2,:),y_points_outer(2,:), 'UniformOutput',false);
[in13 on13] = cellfun(@inpolygon,x_points_outer(1,:),y_points_outer(1,:),x_points_outer(3,:),y_points_outer(3,:), 'UniformOutput',false);
[in14 on14] = cellfun(@inpolygon,x_points_outer(1,:),y_points_outer(1,:),x_points_outer(4,:),y_points_outer(4,:), 'UniformOutput',false);
[in23 on23] = cellfun(@inpolygon,x_points_outer(2,:),y_points_outer(2,:),x_points_outer(3,:),y_points_outer(3,:), 'UniformOutput',false);
[in24 on24] = cellfun(@inpolygon,x_points_outer(2,:),y_points_outer(2,:),x_points_outer(4,:),y_points_outer(4,:), 'UniformOutput',false);
[in34 on34] = cellfun(@inpolygon,x_points_outer(3,:),y_points_outer(3,:),x_points_outer(4,:),y_points_outer(4,:), 'UniformOutput',false);

clear on*

social_interaction.M1M2=cellfun(@any,in12);
social_interaction.M1F1=cellfun(@any,in13);
social_interaction.M1F2=cellfun(@any,in14);
social_interaction.M2F1=cellfun(@any,in23);
social_interaction.M2F2=cellfun(@any,in24);
social_interaction.F1F2=cellfun(@any,in34);
end
