# Supplementary material for: Mice employ a bait-and-switch escape mechanism to de-escalate social conflict
Source: PLoS Biol. 2024 Oct 15;22(10):e3002496. doi: 10.1371/journal.pbio.3002496 (PMC11479765; doi:10.1371/journal.pbio.3002496)
Supplement: S1 Code — (ZIP) [file pbio.3002496.s011.zip › S1_Code/toolbox/load_track_file_jpn.m]

function [m1,m2,m3,m4]=load_track_file_jpn(fname,meters_2_pixels,video_sample_rate)
% load_track_file: function to load tracks and prep trajectories from a
% file
%
% form: [m1,m2,m3,m4]=load_track_file('fname');
%
% fname is a string with the filename
% m? is struct with tracking data for each mouse
% assumes only four tracked mice

load(fname);

if isfield(astrctTrackers,'x')==0 || isfield(astrctTrackers,'spd')==0
    m1=prep_trajectory_jpn(astrctTrackers(1),meters_2_pixels,video_sample_rate);
    m2=prep_trajectory_jpn(astrctTrackers(2),meters_2_pixels,video_sample_rate);
    m3=prep_trajectory_jpn(astrctTrackers(3),meters_2_pixels,video_sample_rate);
    m4=prep_trajectory_jpn(astrctTrackers(4),meters_2_pixels,video_sample_rate);
else
    m1=astrctTrackers(1);
    m2=astrctTrackers(2);
    m3=astrctTrackers(3);
    m4=astrctTrackers(4);
end;
