# Supplementary material for: Mice employ a bait-and-switch escape mechanism to de-escalate social conflict
Source: PLoS Biol. 2024 Oct 15;22(10):e3002496. doi: 10.1371/journal.pbio.3002496 (PMC11479765; doi:10.1371/journal.pbio.3002496)
Supplement: S1 Code — (ZIP) [file pbio.3002496.s011.zip › S1_Code/toolbox/mouse_body_alt.m]

function h=mouse_body_alt(axes_h,de,z,do_draw_center,varargin)

% Draw a stylized mouse body.

% de a "directed ellipse", a 5x1 vector with elements x, y, a, b, theta, in
% that order. theta points in the center-to-head direction.  a is half the
% length of the axis parallel to theta (i.e. it's like the semi-major axis
% length).  b is half the length of the axis perpendicular to theta (i.e.
% it's like the semi-minor axis length).

% h is a vector of handles of the drawn lines

% We assume all the coords and angles are in the traditional cartesian
% coordinate system.

% use varagin to pass optional args to the line() functions used to draw
% the lines

if ~exist('z','var') || isempty(z) ,
  z=0;
end

if ~exist('do_draw_center','var') || isempty(do_draw_center) ,
  do_draw_center=false;
end

% unpack direllipse
x=de(1);
y=de(2);
a=de(3);
b=de(4);
theta = de(5);
% theta = pi/2;
% theta=de(5);

%
% form: mouse_body(x,y,a,b,cx,cy,c1)
% 
% x,y are the x and y coordinate for the centroid of the ellipse
% a,b are the major and minor axis diameters of the ellipse
% cx,cy are the length of the x and y lines of the center cross
% c1 is the color and linestyle for the whole plot; accepts rgb or letter
% string (i.e., 'r')
% lw is linewidth
%
%

% determine coords for mouse shape, without shifting or rotation
phi=linspace(pi,2*pi,40);
r_semicircle_raw(2,:)=(cos(phi)*b);
x_center_semicircle_raw=-(a-b);
r_semicircle_raw(1,:)=(sin(phi)*b)+x_center_semicircle_raw;

r_right_line_raw(2,:)=[-b 0];
r_right_line_raw(1,:)=[0 (2*a)-b]+x_center_semicircle_raw;

r_left_line_raw(2,:)=[0 b];
r_left_line_raw(1,:)=[(2*a)-b 0]+x_center_semicircle_raw;

r_cross_midsaggital_raw=[ 0     0    ;
                          -b/3  +b/3 ];
r_cross_coronal_raw=[ -b/3  +b/3 ; 
                      0     0    ];
                    
% rotate the position vectors
A=[cos(theta) -sin(theta) ; ...
   sin(theta)  cos(theta) ];
r_semicircle_roted=A*r_semicircle_raw;
r_right_line_roted=A*r_right_line_raw;
r_left_line_roted=A*r_left_line_raw;
r_cross_midsaggital_roted=A*r_cross_midsaggital_raw;
r_cross_coronal_roted=A*r_cross_coronal_raw;

% shift the position vectors
r_semicircle=bsxfun(@plus,[x;y],r_semicircle_roted);
r_right_line=bsxfun(@plus,[x;y],r_right_line_roted);
r_left_line=bsxfun(@plus,[x;y],r_left_line_roted);
r_cross_midsaggital=bsxfun(@plus,[x;y],r_cross_midsaggital_roted);
r_cross_coronal=bsxfun(@plus,[x;y],r_cross_coronal_roted);

% tack on z coord
r_semicircle(3,:)=z;
r_right_line(3,:)=z;
r_left_line(3,:)=z;
r_cross_midsaggital(3,:)=z;
r_cross_coronal(3,:)=z;

% draw
h(1,1)=line('parent',axes_h, ...
          'xdata',r_semicircle(1,:), ...
          'ydata',r_semicircle(2,:), ...
          'zdata',r_semicircle(3,:), ...
          varargin{:});
h(2,1)=line('parent',axes_h, ...
          'xdata',r_right_line(1,:), ...
          'ydata',r_right_line(2,:), ...
          'zdata',r_right_line(3,:), ...
          varargin{:});
h(3,1)=line('parent',axes_h, ...
          'xdata',r_left_line(1,:), ...
          'ydata',r_left_line(2,:), ...
          'zdata',r_left_line(3,:), ...
          varargin{:});
if do_draw_center ,        
  h(4,1)=line('parent',axes_h, ...
            'xdata',r_cross_midsaggital(1,:), ...
            'ydata',r_cross_midsaggital(2,:), ...
            'zdata',r_cross_midsaggital(3,:), ...
            varargin{:});
  h(5,1)=line('parent',axes_h, ...
            'xdata',r_cross_coronal(1,:), ...
            'ydata',r_cross_coronal(2,:), ...
            'zdata',r_cross_coronal(3,:), ...
            varargin{:});
end

end
