# Supplementary material for: Mice employ a bait-and-switch escape mechanism to de-escalate social conflict
Source: PLoS Biol. 2024 Oct 15;22(10):e3002496. doi: 10.1371/journal.pbio.3002496 (PMC11479765; doi:10.1371/journal.pbio.3002496)
Supplement: S1 Code — (ZIP) [file pbio.3002496.s011.zip › S1_Code/toolbox/mouse_distance.m]

function d=mouse_distance(m1,m2,varargin)
% mouse_distance: function to calculate distance trajectory given two individual trajectories
%
% form: d=mouse_distance(m1,m2,indx,p);
%
% m1 and m2 have fields x and y, for x and y positions
% indx=-1, returns all distances, else returns distances for values of indx
% p=1 or absent: look at distances between mouse centers
% p=2: look at distance between ellipses--note: this is impossibly slow,
% only use for very small numbers of frames
%
% d is distances between the mice in meters for all frames in indx

if length(varargin)==1
    indx=varargin{1};
    p=1;
else
    indx=varargin{1};
    p=varargin{2}; 
end;

if indx==-1
    if p==1
        if length(m1.x)<length(m2.x)
            m2.x=m2.x(1:length(m1.x)); m2.y=m2.y(1:length(m1.y));
        elseif length(m1.x)>length(m2.x)
            m1.x=m1.x(1:length(m2.x)); m1.y=m1.y(1:length(m2.y));
        end;
        d=sqrt((m1.x(:)-m2.x(:)).^2+(m1.y(:)-m2.y(:)).^2);
    elseif p==2
        
        d=nan(min(length(m1.x),length(m2.x)),1);
        for i=1:min(length(m1.x),length(m2.x))
            [m1x,m1y,m1theta]=r_ellipsepoints(m1.a(i)/2,m1.b(i)/2,m1.x(i),m1.y(i),-m1.theta(i)); % (0) 
            dtmp=r_ellipsedist_hack(m2.x(i),m2.y(i),m2.a(i)/2,m2.b(i)/2,-m2.theta(i),m1x,m1y); % (0)
            d(i)=min(dtmp);
        end;
    else
        disp('p must be 1 or 2');
        d=[];
    end;
else
    if p==1
        d=sqrt((m1.x(indx)-m2.x(indx)).^2+(m1.y(indx)-m2.y(indx)).^2);
    elseif p==2
        d=nan(length(indx),1);
        for i=1:length(indx)
            cp=indx(i);
            [m1x,m1y,m1theta]=r_ellipsepoints(m1.a(cp)/2,m1.b(cp)/2,m1.x(cp),m1.y(cp),-m1.theta(cp)); % (0) 
            dtmp=r_ellipsedist_hack(m2.x(cp),m2.y(cp),m2.a(cp)/2,m2.b(cp)/2,-m2.theta(cp),m1x,m1y);
            d(i)=min(dtmp);
        end;      
    else
        disp('p must be 1 or 2');
        d=[];
    end;
end;

% notes:
%
% (0) negative theta b/c shay's theta convention is backwards, well,
% it isn't backwards, it just uses ij instead of xy, which i didn't
% realized, which works out to negative theta...sigh.
