# Supplementary material for: Mice employ a bait-and-switch escape mechanism to de-escalate social conflict
Source: PLoS Biol. 2024 Oct 15;22(10):e3002496. doi: 10.1371/journal.pbio.3002496 (PMC11479765; doi:10.1371/journal.pbio.3002496)
Supplement: S1 Code — (ZIP) [file pbio.3002496.s011.zip › S1_Code/toolbox/next_closest_mouse.m]

function [cm,dist]=next_closest_mouse(mc,m1,m2,indx)
% closest_mouse: function to determine closest mouse over indx
%
% form: [cm,dist]=closest_mouse(mc,m1,m2,m3,indx)
%
% cm=1,2 or 3
% dist=average distance during indx

c(1).dist=mouse_distance(mc,m1,indx);
c(2).dist=mouse_distance(mc,m2,indx);

mns=cat(1,mean(c(1).dist),mean(c(2).dist));


cm=find(mns==min(mns));
dist=mean(c(cm).dist);

% would be nice if could find closest at each point, but for now just means
