# Supplementary material for: Mice employ a bait-and-switch escape mechanism to de-escalate social conflict
Source: PLoS Biol. 2024 Oct 15;22(10):e3002496. doi: 10.1371/journal.pbio.3002496 (PMC11479765; doi:10.1371/journal.pbio.3002496)
Supplement: S1 Code — (ZIP) [file pbio.3002496.s011.zip › S1_Code/toolbox/prep_trajectory_jpn.m]

function n=prep_trajectory_jpn(m,m_per_pix,vfc)
% prep_trajectory: function to do some pre-processing on position data
%
% form: n=prep_trajectory(m)
%
% m is a struct with fields m_afX, m_afY, m_afA, m_afB, m_afTheta generated by SmartMouse
% time_offset is the offset in seconds of this file from the beginning of
% the experiment
%
% n is the same struct with the addition of x,y,a,b,theta and t fields
% x/y/a/b are m_afX/Y/A/B, converted from pixels to meters (assuming default meter/pixel
% value of 0.61 m/620 pixels=0.00098387), normalized to vary from 0 to max size of cage.
% and t is a length(x) vector with time bin values (assuming default of 30 Hz).
%
% note: A and B are radii, a and b are diameters, A/a are the long axis of
% the ellipse
%

% p==2 produces four structs, one for each mouse, with fields x,y,a,b,and
% theta, of length(m_afX), (element-by-element format for struct)
% this is really slow--you really don't want to do that

% defaults
% fc=30;
% m_per_pix=.00098387;

n=m;
n.x=n.m_afX;%-min(n.m_afX);
n.y=n.m_afY;%-min(n.m_afY);
n.x_pix=n.x;
n.y_pix=n.y;
n.x=n.x*m_per_pix;
n.y=n.y*m_per_pix;
n.a=n.m_afA*m_per_pix*2; % A and B are radii, not diameters
n.b=n.m_afB*m_per_pix*2;
n.theta=n.m_afTheta;

tmp = ~isnan(n.x);
tmp_last_loc = find(tmp,1,'last');
if tmp_last_loc ~= size(n.x,2)
    n.y(tmp_last_loc+1:end) = [];
    n.x(tmp_last_loc+1:end) = [];
    n.x_pix(tmp_last_loc+1:end) = [];
    n.y_pix(tmp_last_loc+1:end) = [];
    n.m_afA(tmp_last_loc+1:end) = [];
    n.m_afB(tmp_last_loc+1:end) = [];
    n.a(tmp_last_loc+1:end) = [];
    n.b(tmp_last_loc+1:end) = [];
    n.m_afTheta(tmp_last_loc+1:end) = [];
    n.m_afX(tmp_last_loc+1:end) = [];
    n.m_afY(tmp_last_loc+1:end) = [];
    n.theta(tmp_last_loc+1:end) = [];    
end

n.t=1/vfc:1/vfc:length(n.x)/vfc;
n.x=qinterp(n.x); % interpolate over any NaNs, qinterp is from AL
n.y=qinterp(n.y);

spd=rvel(n,vfc,vfc*.2,2);
n.spd = spd';


% if p==2
%     n=rmfield(n,'m_afX');
%     n=rmfield(n,'m_afY');
%     n=rmfield(n,'m_afA');
%     n=rmfield(n,'m_afB');
%     n=rmfield(n,'m_aTheta');
%     
%     field_names=fieldnames(n);
%     n=r_substruct(n,field_names,1:1:length(n.x));
%     
% end;
    
