# Supplementary material for: Mice employ a bait-and-switch escape mechanism to de-escalate social conflict
Source: PLoS Biol. 2024 Oct 15;22(10):e3002496. doi: 10.1371/journal.pbio.3002496 (PMC11479765; doi:10.1371/journal.pbio.3002496)
Supplement: S1 Code — (ZIP) [file pbio.3002496.s011.zip › S1_Code/toolbox/qinterp.m]

function xi = qinterp(x)
%
%IN: x = time series with some nan values
%
%OUT: xi = time series with constrained cubic spline interpolation 
%          over nan values.
%NOTE: leading and trailing nans are clipped away first
%
% AL, janelia, 1/10
%
% xi = qinterp(x)
%

% supress annoying warning msg about nan vals we are interping over...
warning off

% clip out any leading and trailing nan values 
% because we can't interpolate over these
% remove trailing nan values...
x = x(1:find(~isnan(x),1,'last'));

% remove leading nan values
x = x(end:-1:1);
x = x(1:find(~isnan(x),1,'last'));
x = x(end:-1:1);

% interpolate over any nan values
npts = find(isnan(x));
if ~isempty(npts)
    xi = x;
    xi(npts) = interp1(x,npts,'pchip');
else xi = x;
end;

% restore warning state
warning on

%%% end sub3 %%%
