# Supplementary material for: Mice employ a bait-and-switch escape mechanism to de-escalate social conflict
Source: PLoS Biol. 2024 Oct 15;22(10):e3002496. doi: 10.1371/journal.pbio.3002496 (PMC11479765; doi:10.1371/journal.pbio.3002496)
Supplement: S1 Code — (ZIP) [file pbio.3002496.s011.zip › S1_Code/toolbox/script_AGGfeaturesclassifier.m]

%%do an analysis to compare features of aggressive behaviors between
%%sequence types 1-4 
%%sequence type 1: AGG -> SI with aggressed -> SI with aggressor and same
%%female 
%%sequence type 2: AGG -> SI with aggressed -> SI with aggressed and same
%%female 
%%sequence type 3: AGG -> SI with aggressed -> SI with aggressor and other
%%female 
%%sequence type 4: AGG -> SI with aggressed -> SI with aggressed and other
%%female 

%want to run a decoder to see if we can distinguish between sequence types
%based on features of aggressive behaviors - 
%speed of both animals (average) 
%distance traveled by both animals 
%distance from female (avg) - both animals 
%6 predictor variables, 1 outcome variable 
%%this data was not shown in a figure 
clear all 
clc 
close all 

all_data = []; %matrix of sequences and features - should have like 1299 rows 

User = 'Dan'; 
if strcmp(User,'Dan')
    Directory = dir(fullfile('Z:/Analyses/JAABA_data/DanVids'));
end
Directory = Directory(3:end);
for i = 1:length(Directory)
    tmp = Directory(i).name;
    DateStr{i,1}=tmp(1:8);
end
num_experiments = length(DateStr);
load(fullfile('Z:/Analyses/Rachel/SecondSIAnalyses/NEWBehaviorOutcomes/BSSequences.mat'));
%         %in this structure: 
%         %column 1 = AGG start 
%         %column 2 = AGG end 
%         %column 3 = SI start 
%         %column 4 = SI end 
%         %column 5 = event 2 start 
%         %column 6 = event 2 end 
%         %column 7 = type (1-5); 
%         %column 8 = m1 interacting 
%         %column 9 = m2 interacting 
%         %column 10 = f1 interacting 
%         %column 11 = f2 interacting 
aggressor_avgspeed = NaN(num_experiments,4); 
aggressed_avgspeed = NaN(num_experiments,4); 
aggressor_distraveled = NaN(num_experiments,4); 
aggressed_distraveled = NaN(num_experiments,4); 

for i = 1:length(DateStr)
    date_str = char(DateStr{i}); 
    [voc_data,SI_M1M2,SI_M1F1,SI_M1F2,SI_M2F1,SI_M2F2,SI_F1F2,Fight,Fled_From,MCM,MCF,Flee,FApproach,MApproach,FInvestigate,MInvestigate,FemaleFlee] = fn_load_everything_to_make_life_easier(User,date_str);
    [scores_and_indices]=fn_calculate_dom_index_individual_mice_right_version(MCM,Fled_From);
    output_dom_tmp = fn_make_dom_output_from_chases_and_flees(MCM,Fled_From);
    tmp_exp = all_sequences.(sprintf('exp%s',date_str)); 
    all_scores(i,:) = scores_and_indices;
    output_dom_now = output_dom_tmp(:,1:4);
    fname = (fullfile('Y:/Data',User,date_str,'Output/Video/Motr',...
        'MotrTest_C_1','Results','Tracks','Test_C_1_tracks.mat'));
    s = load(fullfile('Y:/Data',User,date_str,'Output','Muse/meters_2_pixels.mat'));
    meters_2_pixels = s.meters_2_pixels;

    tmp_data = []; 
    %load track data 
    [m1,m2,m3,m4]=load_track_file_jpn(fname,meters_2_pixels,30); 

    for k = 1:size(tmp_exp,1) 
        aggressed = tmp_exp(k,8); %shoudl always be m1 
        if aggressed == 1
            aggressor = 2; 
        elseif aggressed == 2
            aggressor = 1; 
        end
        f1 = tmp_exp(k,10); 
        start_frame = tmp_exp(k,1); 
        end_frame = tmp_exp(k,2); 
        %get average speed 
%         speed1 = 
        m1_speed = nanmean(m1.spd(start_frame:end_frame)); 
        m2_speed = nanmean(m2.spd(start_frame:end_frame)); 

        [m1_dis] = fn_distancetraveled(m1.m_afX(1,start_frame:end_frame),m1.m_afY(1,start_frame:end_frame),meters_2_pixels); 
        [m2_dis] = fn_distancetraveled(m2.m_afX(1,start_frame:end_frame),m2.m_afY(1,start_frame:end_frame),meters_2_pixels);

        %distance traveled 

        if f1 == 3
            [m1disfemale] = fn_position_to_distance([m1.m_afX(1,start_frame:end_frame)',m1.m_afY(1,start_frame:end_frame)'],...
                [m3.m_afX(1,start_frame:end_frame)',m3.m_afY(1,start_frame:end_frame)']); 
            [m2disfemale] = fn_position_to_distance([m2.m_afX(1,start_frame:end_frame)',m2.m_afY(1,start_frame:end_frame)'],...
                [m3.m_afX(1,start_frame:end_frame)',m3.m_afY(1,start_frame:end_frame)']); 

        elseif f1 == 4
            [m1disfemale] = fn_position_to_distance([m1.m_afX(1,start_frame:end_frame)',m1.m_afY(1,start_frame:end_frame)'],...
                [m4.m_afX(1,start_frame:end_frame)',m4.m_afY(1,start_frame:end_frame)']);
            [m2disfemale] = fn_position_to_distance([m2.m_afX(1,start_frame:end_frame)',m2.m_afY(1,start_frame:end_frame)'],...
                [m4.m_afX(1,start_frame:end_frame)',m4.m_afY(1,start_frame:end_frame)']);

        end
        %         m1disfemale = nanmean(m1disfemale)*meters_2_pixels*100;
        %         m2disfemale = nanmean(m2disfemale)*meters_2_pixels*100;
        %         if aggressor == 1
        %             foo1 = [m1_speed m2_speed m1_dis m2_dis m1disfemale m2disfemale tmp_exp(k,7)];
        %         elseif aggressor == 2
        %             foo1 = [m2_speed m1_speed m2_dis m1_dis m2disfemale m1disfemale tmp_exp(k,7)];
        %         end
        if aggressor == 1
            foo1 = [m1_speed m2_speed m1_dis m2_dis tmp_exp(k,7)];
        elseif aggressor == 2
            foo1 = [m2_speed m1_speed m2_dis m1_dis tmp_exp(k,7)];
        end
        tmp_data = cat(1,tmp_data,foo1); 
        clear foo1 
        clear start_frame end_frame m1_speed m2_speed m1_dis m2_dis m1disfemale m2disfemale 
    end
    for t = 1:4
        tmp_loc = find(tmp_data(:,5)==t);
        tmp1 = tmp_data(tmp_loc,1:5);
        aggressor_avgspeed(i,t) = nanmedian(tmp1(:,1));
        aggressed_avgspeed(i,t) = nanmedian(tmp1(:,2));
        aggressor_distraveled(i,t) = nanmedian(tmp1(:,3));
        aggressed_distraveled(i,t) = nanmedian(tmp1(:,4));
        clear tmp1 tmp_loc
    end
    all_data = cat(1,all_data,tmp_data); 
    clear astrctTrackers m1 m2 m3 m4  
end

%do statistical comparison on the first using kruskal-wallis (just use
%speed) 
%and then just use the other thing as a different variable 
%do one for aggressor, one for aggressed 

%%AGGRESSOR SPEED 
%%make a josh plot and do kruskal-wallis with the medians 
grouped_data = []; 
grouping_var = []; 
aggressor_color = [230 105 85]./255; 
aggressed_color  = [4 90 250]./255; 
for t = 1:4 
    tmp1 = aggressor_distraveled(:,t); 
    tmp2 = zeros(size(tmp1,1),1); 
    tmp2(:,1) = t; 
    grouped_data = cat(1,grouped_data,tmp1); 
    grouping_var = cat(1,grouping_var,tmp2); 
    data_plot{1,t} = aggressor_distraveled(:,t); 
    colors(t,:) = aggressor_color;
    plot_shapes{t} = 'o'; 
    clear tmp1 tmp2 
end
[p,h,stats]=kruskalwallis(grouped_data,grouping_var); 
save_dir = fullfile('Z:/Analyses/Rachel/ControlAnalyses-SocialDynamics/AGGFeaturesPrediction'); 
fillcolor = colors; 
plot_type = 'Vertical'; 
vars.x = 'Sequence Type';
vars.y = 'Average Speed'; 
data_labels_new  = {'1';'2';'3';'4'}; 
BehaviorTitle = 'AggressordDisTraveled - All Medians'; 
fn_josh_plot(data_plot,save_dir,plot_type,vars,data_labels_new,plot_shapes,fillcolor,BehaviorTitle)


aggressor_group = []; 
aggressor_data = []; 
figure('color','w')
hold on
aggressor_color = [230 105 85]./255; 
aggressed_color  = [4 90 250]./255; 
f = [1 2 3 4]; 
for c = 1:4 
    data_loc = find(all_data(:,5)==c); 
    data_tmp = all_data(data_loc,1:5); 
    v1 = data_tmp(:,3); 
    g1 = zeros(size(v1,1),1); 
    g1(:,1) = c; 
    aggressor_group = cat(1,aggressor_group,v1); 
    aggressor_data = cat(1,aggressor_data,g1); 
    
    data_marker = ones(size(v1,1),1);
    data_marker(:,1) = c; 
    scatter(data_marker,v1,'jitter','on','jitterAmount',0.2,'MarkerFaceColor',aggressor_color,'MarkerEdgeColor','k')
    tmp1 = nanmean(v1)+nanstd(v1); 
    tmp2 = nanmean(v1)-nanstd(v1); 
    v = [c-0.25 tmp2; c+0.25 tmp2; c+0.25 tmp1; c-0.25 tmp1]; 
    patch('Faces',f,'Vertices',v,'FaceColor','k','EdgeColor','none','FaceAlpha',0.2)
    line([c-0.3 c+0.3],[nanmean(v1) nanmean(v1)],'Color','k','LineWidth',2)
    clear v1 g1 data_marker 
end
set(gca,'xlim',[0 5])
xlabel('Sequence Type')
ylabel('TotalDisTraveled')
title('Aggressor-DisTraveled')
fn = 'aggressor-distraveled.jpg'; 
save_dir = fullfile('Z:/Analyses/Rachel/ControlAnalyses-SocialDynamics/AGGFeaturesPrediction'); 

saveas(gcf,fullfile(save_dir,fn)); 
%do settings 
[p,h,stats]=kruskalwallis(aggressor_group,aggressor_data); 


%make a josh plot 
% t1 = sprintf('H = %d,p = %d',h{2,5},p)
% text(4,1,t1,'Color','r')
% n_joshplotlineplot_combined_multipledata(data,save_dir,fillcolors,vars,data_labels_new,plot_shapes,BehaviorTitle,num_groups,num_exps)


%do SVM 

num_iterations = 1000; 
training_prop = 0.75; 
predict_prop = 0.25; 
real_accuracy = zeros(1000,1); 
for curr_iteration = 1:num_iterations
    training_data = []; 
    training_labels = []; 
    predict_data= [];
    original_labels = [];
    curr_data = all_data(randperm(size(all_data,1)),:);
    min_behaviors =size(curr_data,1);
    %pick the training data
    curr_training_data = curr_data(1 : floor(training_prop * min_behaviors),1:4); %predictors
    training_data = cat(1,training_data,curr_training_data);%keep
    curr_training_labels(1:size(curr_training_data,1), 1) = curr_data(1 : floor(training_prop * min_behaviors),5);%outcome variable
    training_labels = cat(1,training_labels, curr_training_labels);%keep
    
    %pick the testing data
    curr_predict_data = curr_data(floor(training_prop * min_behaviors) + 1 : floor(training_prop * min_behaviors) + floor(predict_prop * min_behaviors),1:4);
    predict_data = cat(1,predict_data, curr_predict_data);
    curr_predict_labels(1:size(curr_predict_data,1), 1) = curr_data(floor(training_prop * min_behaviors) + 1 : floor(training_prop * min_behaviors) + floor(predict_prop * min_behaviors),5);
    original_labels = cat(1,original_labels, curr_predict_labels);
    
    %create the model
    Mdl = fitctree(training_data,training_labels); %multiclass model
    [labels] = predict(Mdl,predict_data);
    all_labels = cat(2,labels,original_labels);
    correct = length(find(all_labels(:,1)==all_labels(:,2)));
    real_accuracy(curr_iteration) = (correct/size(all_labels,1));
    clear curr_predict_data curr_predict_labels curr_data correct all_labels curr_training_data
    clear curr_training_labels

end
save_dir = fullfile('Z:/Analyses/Rachel/ControlAnalyses-SocialDynamics/AGGFeaturesPrediction')
if ~isdir(save_dir)
    mkdir(save_dir)
end
save(fullfile(save_dir,'AccuracyVals.mat'),'real_accuracy'); 
figure('color','w')
hist(real_accuracy)
hold on
foo = get(gca,'ylim')
line([0.25 0.25],[foo(1) foo(2)],'Color','k','LineWidth',2); 
set(gca,'xlim',[0 .5])
title('Accuracy - AGG Features')
fn = 'accuracyhistogram.jpg';
saveas(gcf,fullfile(save_dir,fn)); 
