# Supplementary material for: Mice employ a bait-and-switch escape mechanism to de-escalate social conflict
Source: PLoS Biol. 2024 Oct 15;22(10):e3002496. doi: 10.1371/journal.pbio.3002496 (PMC11479765; doi:10.1371/journal.pbio.3002496)
Supplement: S1 Code — (ZIP) [file pbio.3002496.s011.zip › S1_Code/toolbox/script_classifier_accuracyfigures.m]

%%load in three accuracy structures and make a good beeswarm plot 
%vertical and horizontal modes 

%%data to load 
clear all 
clc 
close all

%%anything that contains accuracy values could be loaded here to make these
%%plots, this code works for any 1000x1 vector of values; can be modified
%%to only make one plot, etc. 
%%for example, this code was used to make the plots found in figure 3 and
%%supplemental figure 2

sequence_type = 'walk'; %walk, MIM, AGG 
base_dir = fullfile('Z:/Analyses/Rachel/NewTemporalProportion-SocialDynamics/Decoding') %where files are located
load(fullfile(base_dir,sprintf('%sAccuracy',sequence_type),sprintf('%sRealAccuracy',sequence_type))); 
load(fullfile(base_dir,sprintf('%sAccuracy',sequence_type),sprintf('%sSampleSizeControl',sequence_type))); 
load(fullfile(base_dir,sprintf('%sAccuracy',sequence_type),sprintf('%sShuffleAccuracy',sequence_type))); 

% load(fullfile('Z:/Analyses/Rachel/NewTemporalProportion-SocialDynamics/Decoding',sprintf('%sAccuracy',sequence_type),sprintf('%sRealAccuracy.mat',sequence_type))); 
% load(fullfile('Z:/Analyses/Rachel/NewTemporalProportion-SocialDynamics/Decoding',sprintf('%sAccuracy',sequence_type),sprintf('%sSampleSizeControl.mat',sequence_type))); 
% load(fullfile('Z:/Analyses/Rachel/NewTemporalProportion-SocialDynamics/Decoding',sprintf('%sAccuracy',sequence_type),sprintf('%sShuffleAccuracy.mat',sequence_type))); 
% save_dir = fullfile('Z:\Analyses\Rachel\NewTemporalProportion-SocialDynamics\Decoding'); 
save_dir = fullfile(base_dir,'ClassifierFigures/New'); 
if ~isdir(save_dir)
    mkdir(save_dir)
end

data1 = real_accuracy; 
data2 = samplesize_accuracy; 
 
data3 = shuffle_accuracy; 

data1_marker = ones(1000,1); 
data2_marker = ones(1000,1); 
data3_marker = ones(1000,1); 
data1_marker(:,1) = 0.5; 
data2_marker(:,1) = 2.5; 
data3_marker(:,1) = 4.5; 
%horizontal 
figure('color','w','Position',[496 232 504 445])
hold on
scatter(data1_marker,data1,'jitter','on','jitterAmount',0.5','MarkerFaceColor','k','MarkerEdgeColor','k')
scatter(data2_marker,data2,'jitter','on','jitterAmount',0.5,'MarkerFaceColor','k','MarkerEdgeColor','k')
scatter(data3_marker,data3,'jitter','on','jitterAmount',0.5,'MarkerFaceColor','k','MarkerEdgeColor','k')
set(gca,'xlim',[-1 6])
set(gca,'xtick',[0.5 2.5 4.5])
% set(gca,'xticklabels',)
% set(gca,'xticklabels',{'Real Accuracy';'Sample Match Control';'Shuffle Control'}); 
set(gca,'ylim',[0.1 0.3])
foo = xlim
line([foo(1) foo(2)],[0.2 0.2],'Color','r')

%show and mean
tmp1 = nanmean(data1)+nanstd(data1); 
tmp2 = nanmean(data1)-nanstd(data1); 
v = [-0.3 tmp2; 1.3 tmp2; 1.3 tmp1; -0.3 tmp1]; %minus .8 + .8
f = [1 2 3 4]; 
patch('Faces',f,'Vertices',v,'FaceColor','r','EdgeColor','none','FaceAlpha',0.2)
line([-0.4 1.4],[nanmean(data1) nanmean(data1)],'Color','r','LineWidth',2)%minus .9 + .9 

% line([0.2 1.8],[tmp1 tmp1],'Color','r')
% line([0.2 1.8],[tmp2 tmp2],'Color','r')

tmp1 = nanmean(data2)+nanstd(data2); 
tmp2 = nanmean(data2)-nanstd(data2); 
v = [1.7 tmp2; 3.3 tmp2; 3.3 tmp1; 1.7 tmp1]; 
f = [1 2 3 4]; 
patch('Faces',f,'Vertices',v,'FaceColor','r','EdgeColor','none','FaceAlpha',0.2)
line([1.6 3.4],[nanmean(data2) nanmean(data2)],'Color','r','LineWidth',2)

tmp1 = nanmean(data3)+nanstd(data3); 
tmp2 = nanmean(data3)-nanstd(data3); 
v = [3.7 tmp2; 5.3 tmp2; 5.3 tmp1; 3.7 tmp1]; 
f = [1 2 3 4]; 
patch('Faces',f,'Vertices',v,'FaceColor','r','EdgeColor','none','FaceAlpha',0.2)
line([3.6 5.4],[nanmean(data3) nanmean(data3)],'Color','r','LineWidth',2)

% line([3.2 4.7],[nanmean(data3) nanmean(data3)],'Color','r')
% tmp1 = nanmean(data3)+nanstd(data3); 
% tmp2 = nanmean(data3)-nanstd(data3); 
% line([3.2 4.7],[tmp1 tmp1],'Color','r')
% line([3.2 4.7],[tmp2 tmp2],'Color','r')

ylabel('Percent Accurate')
xlabel('Type')
title(sprintf('Predicing Time Bin %s',sequence_type))
fn = sprintf('%sdomsubpatch.jpg',sequence_type);
fn2 = sprintf('%sdomsub_patch.epsc',sequence_type);
fn3 = sprintf('%sdomsub_patch.svg',sequence_type); 

saveas(gcf,fullfile(save_dir,fn)); 
saveas(gcf,fullfile(save_dir,fn2)); 
saveas(gcf,fullfile(save_dir,fn3)); 
%vertical 
% figure('color','w','Position',[599.8 205 758.4 502])
% hold on
% data1_marker = 2*(rand(size(data1,1))-0.5)*0.5; 
% data1_jitter = data1_marker(:,1); 
% data2_marker = 2*(rand(size(data2,1))-0.5)*0.5; 
% data2_jitter = data2_marker(:,1); 
% data2_jitter = data2_jitter+2.5;  
% data3_marker = 2*(rand(size(data3,1))-0.5)*0.5; 
% data3_jitter = data3_marker(:,1); 
% data3_jitter = data3_jitter+4; 
% scatter(data1,data1_jitter,'MarkerFaceColor','k','MarkerEdgeColor','k')
% scatter(data2,data2_jitter,'MarkerFaceColor','k','MarkerEdgeColor','k')
% scatter(data3,data3_jitter,'MarkerFaceColor','k','MarkerEdgeColor','k')
% set(gca,'xlim',[0 5])
% set(gca,'xtick',[1 2.5 4])
% set(gca,'xticklabels',{'Real Accuracy';'Sample Match Control';'Shuffle Control'}); 
% set(gca,'ylim',[0 1])
% foo = xlim
% line([foo(1) foo(2)],[0.2 0.2],'Color','r')
% 
% %show and mean
% line([0.2 1.8],[nanmean(data1) nanmean(data1)],'Color','r')
% tmp1 = nanmean(data1)+nanstd(data1); 
% tmp2 = nanmean(data1)-nanstd(data1); 
% line([0.2 1.8],[tmp1 tmp1],'Color','r')
% line([0.2 1.8],[tmp2 tmp2],'Color','r')
% 
% line([1.7 3.3],[nanmean(data2) nanmean(data2)],'Color','r')
% tmp1 = nanmean(data2)+nanstd(data2); 
% tmp2 = nanmean(data2)-nanstd(data2); 
% line([1.7 3.2],[tmp1 tmp1],'Color','r')
% line([1.7 3.2],[tmp2 tmp2],'Color','r')
% 
% line([3.2 4.7],[nanmean(data3) nanmean(data3)],'Color','r')
% tmp1 = nanmean(data3)+nanstd(data3); 
% tmp2 = nanmean(data3)-nanstd(data3); 
% line([3.2 4.7],[tmp1 tmp1],'Color','r')
% line([3.2 4.7],[tmp2 tmp2],'Color','r')
% 
% ylabel('Percent Accurate')
% xlabel('Type')
% title('SVM Classifier for prediciting outcome')
% fn = 'svmoutputall_horizontal.jpg';
% fn2 = 'svmoutputall_horizontal.epsc';
% 
% saveas(gcf,fullfile(save_dir,fn)); 
% saveas(gcf,fullfile(save_dir,fn2)); 
% 
