# Supplementary material for: Mice employ a bait-and-switch escape mechanism to de-escalate social conflict
Source: PLoS Biol. 2024 Oct 15;22(10):e3002496. doi: 10.1371/journal.pbio.3002496 (PMC11479765; doi:10.1371/journal.pbio.3002496)
Supplement: S1 Code — (ZIP) [file pbio.3002496.s011.zip › S1_Code/toolbox/script_createtemporaldynamicsmatrix_AGG.m]

%%for all sequence types, want to look at temporal progression 
%for number of instances - look at proportion within each time bin 
%%make a matrix of everything - same matrix as before, but do it based on
%%timing 
%so - get the start frame, end frame (AGG -> SI)  
%sequences that start in the time frame 

%this script will just make the matrices to load in later 

clear all 
clc 
close all 

modpath
User = 'Dan'; 
if strcmp(User,'Dan')
    Directory = dir(fullfile('Z:/Analyses/JAABA_data/DanVids'));
end
Directory = Directory(3:end); 
for i = 1:length(Directory)
    tmp = Directory(i).name; 
    DateStr{i,1}=tmp(1:8); 
end

num_experiments = length(DateStr); 
total_frames = 540000; 
vfc = 30; 
mins_per_bin = 60; 
num_hours = 5; 
num_bins = (60/mins_per_bin)*num_hours; 
frames_per_bin = total_frames/num_bins; 

timebin_sequences = []; %1 = alpha aggressor, 2 = alpha aggressed 
%3 = beta aggressor, 4 = beta aggressed 

%column 1 = AGG start (in frame valeu) 
%column 2 = AGG end 
%column 3 = SI start 
%column 4 = SI end 
%column 5 = type (type of sequence - based on who interacts with female) 
save_dir = fullfile('Z:/Analyses/Rachel/NewTemporalProportion-SocialDynamics'); 
if ~isdir(save_dir)
    mkdir(save_dir)
end
first_event = NaN(num_experiments,1); %first event  
last_event = NaN(num_experiments,1); %last event
for i = 1:length(DateStr)
    date_str = char(DateStr{i});
    [voc_data,SI_M1M2,SI_M1F1,SI_M1F2,SI_M2F1,SI_M2F2,SI_F1F2,Fight,Fled_From,MCM,MCF,Flee,FApproach,MApproach,FInvestigate,MInvestigate,FemaleFlee] = fn_load_everything_to_make_life_easier(User,date_str);
    output_dom_tmp = fn_make_dom_output_from_chases_and_flees(MCM,Fled_From);
    m1dom_tmp = numel(find(output_dom_tmp(:,4)==1)); 
    m2dom_tmp = numel(find(output_dom_tmp(:,4)==2)); 
    if m1dom_tmp > m2dom_tmp 
        alpha = 1; 
        beta = 2; 
    elseif m2dom_tmp > m1dom_tmp
        alpha = 2; 
        beta = 1;
    end
    
    real_data = 'yes';
    [all_data] = fn_build_SIAGG_matrix(output_dom_tmp,SI_M1F1,SI_M1F2,SI_M2F1,SI_M2F2,real_data);
    the_end = ((size(all_data,1))-2); 
    
    struc_tmp = []; 
    for j = 1:the_end 
        if all_data(j,5) == 8
            if all_data(j+1,5) == 9 
                tmp = []; 
                aggressor = all_data(j,3); 
                aggressed = all_data(j,4); 
                maleSI = all_data(j+1,3); 
                femaleSI = all_data(j+1,3); 
                %sort things into timebins 
                if aggressor == maleSI
                    if aggressor == alpha 
                        %alpha aggressor interacting 
                        type = 1; 
                    elseif aggressor == beta 
                        %beta aggressor 
                        type = 3; 
                    end
                elseif aggressed == maleSI 
                    if aggressed == alpha 
                        type = 2; %alpha aggressed 
                    elseif aggressed == beta
                        type = 4; 
                    end
                end
                tmp = [all_data(j,1) all_data(j,2) all_data(j+1,1) all_data(j+1,2) type]; 
                struc_tmp = cat(1,struc_tmp,tmp); 
                
            else
                continue
            end
        else
            continue
        end
    end
    timebin_sequences.(sprintf('experiment%s',date_str)) = struc_tmp; 
    %%get earliest sequence 
    %%get latest event in recording 
    first_event(i,1) = struc_tmp(1,1); %start
    last_event(i,1) = struc_tmp(end,1); %end 
    
end

save(fullfile(save_dir,'AGGTimeBinMatrix.mat'),'timebin_sequences'); 

    
                    
