# Supplementary material for: Mice employ a bait-and-switch escape mechanism to de-escalate social conflict
Source: PLoS Biol. 2024 Oct 15;22(10):e3002496. doi: 10.1371/journal.pbio.3002496 (PMC11479765; doi:10.1371/journal.pbio.3002496)
Supplement: S1 Code — (ZIP) [file pbio.3002496.s011.zip › S1_Code/toolbox/script_getoverlapwithzone.m]

%%this script makes a circle around the food dish (a zone) based on user input
%%defined center of the food dish, and then calculates when there is an
%%overlap with the circle
%the circle had a radius of 6 cm, so it extends about 3 cm from the center
%save a structure of intersections 


clear all 
clc 
close all 

clear all 
clc 
close all 

User = 'Dan'; 
if strcmp(User,'Dan')
    Directory = dir(fullfile('Z:/Analyses/JAABA_data/DanVids')); 
end
Directory = Directory(3:end); 
for i = 1:length(Directory)
    tmp = Directory(i).name; 
    DateStr{i,1}=tmp(1:8); 
end
num_experiments = length(DateStr);

%latency from start of aggressive encounters 
circle_size = 9; %radius of circles in centimetesr 
save_dir = fullfile('Z:/Analyses/Rachel/ControlAnalyses-SocialDynamics/RevisionFigures/Latencytofooddishradius9/Center/IntersectionStructures'); 
if ~isdir(save_dir)
    mkdir(save_dir)
end
center_vals = NaN(num_experiments,2); %xy 
for i = 1:length(DateStr)
    date_str = char(DateStr{i});
%     [voc_data,SI_M1M2,SI_M1F1,SI_M1F2,SI_M2F1,SI_M2F2,SI_F1F2,Fight,Fled_From,MCM,MCF,Flee,FApproach,MApproach,FInvestigate,MInvestigate,FemaleFlee] = fn_load_everything_to_make_life_easier(User,date_str);
%     [scores_and_indices]=fn_calculate_dom_index_individual_mice_right_version(MCM,Fled_From);
%     output_dom_tmp = fn_make_dom_output_from_chases_and_flees(MCM,Fled_From);
%     %     output_dom_tmp_all = cat(1,output_dom_tmp_all,output_dom_tmp); %for mouse ID shuffle
%     all_scores(i,:) = scores_and_indices;
%     output_dom_now = output_dom_tmp(:,1:4);
    load(fullfile('Y:/Data',User,date_str,'Output/Video/Motr',...
        'MotrTest_C_1','Results','Tracks','Test_C_1_tracks.mat')); 
    
    %get meters 2 pixels 
    s = load(fullfile('Y:/Data',User,date_str,'Output','Muse/meters_2_pixels.mat')); 
    meters_2_pixels = s.meters_2_pixels; 
    
    test_a = VideoReader(fullfile('Y:/Data',User,date_str,'Video','Test_A_1.avi')); 
    test_a = read(test_a,1); 
    image(test_a); 
    curr_pos = ginput(1); 
    center_x = curr_pos(1,1); 
    center_y = curr_pos(1,2); 
    %multiplying 3*meters_2_pixels*100 to get the value of 3 cms 
    %want to draw a circlee around the center point. the radius of the
    %circle should be 3 cm. 
    %need to convert 3 cms to pixels 
    foo = circle_size/100; 
    foo = foo/meters_2_pixels; 
    d = foo*2; %this is the radius of the circle 
    px = center_x-foo; 
    py = center_y-foo; 
    hold on
    h = rectangle('Position',[px py d d],'Curvature',[1 1],'EdgeColor','r'); %this just shows you that the circle was drawn correctly 
    %save center value 
    center_vals(i,:) = [px py]; 
    indx = 1:size(astrctTrackers(1).m_afX,2); 
    num_frames = size(indx,2);
    %getting the nose positions - only getting it for males right now as
    %not interested in females for this analysis 
    [nose_x_m1, nose_y_m1, tail_x_m1, tail_y_m1, xout_m1, yout_m1, aout_m1, bout_m1, thetaout_m1] = find_nose_tail_jpn3(astrctTrackers(1),indx);

    [nose_x_m2, nose_y_m2, tail_x_m2, tail_y_m2, xout_m2, yout_m2, aout_m2, bout_m2, thetaout_m2] = find_nose_tail_jpn3(astrctTrackers(2),indx);
    clear indx 
    
    [intersections_m1] = fn_circleintersection(px,py,d,nose_x_m1,nose_y_m1,num_frames); %calcualtes overlap using properties of a circle 
    [intersections_m2] = fn_circleintersection(px,py,d,nose_x_m2,nose_y_m2,num_frames); 
    this_save = fullfile(save_dir,date_str); 
    if ~isdir(this_save)
        mkdir(this_save)
    end
    save(fullfile(this_save,'M1FoodDishIntersections'),'intersections_m1'); 
    save(fullfile(this_save,'M2FoodDishIntersections'),'intersections_m2'); 
%     
    clear indx h px py d foo intersections_m1 intersections_m2 curr_pos test_a astrctTrackers nose* tail* xout* yout* aout* bout* theta*
end
save(fullfile(save_dir,'CircleCenterCoordinates.mat'),'center_vals'); 
