# Supplementary material for: Mice employ a bait-and-switch escape mechanism to de-escalate social conflict
Source: PLoS Biol. 2024 Oct 15;22(10):e3002496. doi: 10.1371/journal.pbio.3002496 (PMC11479765; doi:10.1371/journal.pbio.3002496)
Supplement: S1 Data — (XLSX) [file pbio.3002496.s012.xlsx]

## Sheet: Figure1C
Recording Number	Male 1 - 9 cm2 Percentage	Male 2 - 9 cm2 Percentage	Female 1 - 9 cm2 Percentage	Female 2 - 9 cm2 Percentage	Male 1 - 36 cm2 Percentage	Male 2 - 36 cm2 Percentage	Female 1 - 36 cm2 Percentage	Female 2 - 36 cm2 Percentage	Male 1 - 81 cm2 Percentage	Male 2 - 81 cm2 Percentage	Female 1 - 81 cm2 Percentage	Female 2 - 81 cm2 Percentage
1	1	1	1	1	1	1	1	1	1	1	1	1
2	0.9093	0.9048	0.9025	0.9002	0.97	0.97	0.97	0.97	1	1	1	1
3	0.8582	0.8677	0.8601	0.8336	0.9421	0.9421	0.9504	0.9339	0.9796	0.9796	0.9796	0.9796
4	1	1	1	1	1	1	1	1	1	1	1	1
5	1	0.9981	1	1	1	1	1	1	1	1	1	1
6	1	1	1	1	1	1	1	1	1	1	1	1
7	0.9962	0.9962	0.9962	0.9962	1	1	1	1	1	1	1	1
8	1	1	1	1	1	1	1	1	1	1	1	1
9	1	1	1	1	1	1	1	1	1	1	1	1
10	0.845	0.8657	0.8657	0.874	0.9008	0.9091	0.9008	0.9008	0.9592	0.9796	0.9796	1
11	0.9982	0.9946	0.9982	0.9982	1	1	1	1	1	1	1	1

## Sheet: Figure2B
Recording Number	Aggressor Number of SI	Aggressed Number of SI
1	80	128
2	132	225
3	95	156
4	88	204
5	52	72
6	49	73
7	46	84
8	48	71
9	15	49
10	51	95
11	127	142

## Sheet: Figure2C
Recording Number	Aggressor Median Latency	Aggressed Median Latency
1	3.15	0.7
2	1.8	0.73
3	2.57	1.72
4	1.73	0.13
5	3.53	1.43
6	5.2	2.93
7	3.35	1.73
8	5.1	0.7
9	3.93	1.27
10	2.5	0.4
11	1	0.1

## Sheet: Figure2D
Recording Number	Aggressor Median Duration	Aggressed Median Duration
1	0.93	0.8
2	0.9	0.67
3	1.2	0.83
4	0.83	0.633333
5	0.97	1.33
6	1.13	1.23
7	1	0.82
8	2.15	0.97
9	1.33	1
10	1.07	0.57
11	1.47	0.55

## Sheet: Figure3C,D
Aggressor Angle Values (3C)	Aggressed Angle Values (3D)
43.8407	119.709
10.5295	112.837
20.9215	53.8232
33.7458	90.5718
21.2267	42.1901
76.305	76.6214
0.200237	33.4755
5.90301	63.2442
177.434	34.8531
101.77	2.48176
150.131	32.3209
154.353	113.305
166.095	177.147
154.379	50.163
39.296	35.3284
65.0733	81.2678
147.712	51.6589
24.1022	66.0398
161.91	117.362
62.6175	107.999
171.032	34.7087
119.417	63.0637
58.5068	73.0046
146.826	75.2501
175.067	1.67227
104.008	25.1652
64.3366	56.046
25.9998	142.592
129.067	129.559
6.3733	59.2022
98.8888	7.40595
82.9405	138.209
37.7152	138.534
147.871	17.0038
169.54	7.02366
27.4793	160.815
59.8522	11.7327
2.58607	17.828
50.506	90.3976
98.6285	92.7526
153.024	40.49
140.99	38.8405
64.5629	34.4682
79.4848	125.879
94.4995	24.0447
131.977	17.5185
60.8185	101.898
24.0746	5.1489
174.358	74.5759
122.922	34.5325
150.469	30.6809
102.295	9.22275
101.474	162.396
16.5233	16.4378
161.968	29.4586
117.074	135.654
117.518	176.923
76.3922	21.8833
26.8883	33.9876
71.5548	164.457
177.519	9.31336
105.238	155.304
69.2866	100.945
142.129	91.2829
13.1775	138.685
169.681	106.885
14.9672	95.4106
123.106	2.55065
90.4424	81.6643
107.001	7.20291
78.2413	36.3392
130.937	4.06599
79.1301	144.727
21.0097	121.534
131.021	60.4139
107.044	89.9395
51.455	132.213
7.27627	111.491
81.9383	139.99
111.322	3.67649
9.57772	24.3619
124.653	42.0754
128.867	22.7201
99.6764	9.93643
104.405	42.0143
83.2228	85.2727
168.654	23.3201
14.6081	19.6883
105.42	60.1693
6.82056	138.191
110.543	133.801
174.322	172.659
109.172	162.46
163.882	103.292
97.8842	40.7207
78.1509	16.3842
89.941	148.528
179.889	18.764
108.217	26.0777
28.6837	112.491
56.0481	40.6471
66.4682	31.9759
0.355342	21.914
76.8901	3.24674
60.6015	7.61775
17.3634	60.4685
171.431	172.697
87.439	27.2545
179.834	34.9855
27.0783	85.4319
13.1337	53.783
67.2983	92.5008
82.5624	58.2957
125.578	19.7449
35.8125	28.975
43.1221	8.56466
33.2141	21.8383
4.04963	36.6284
133.607	23.7954
78.5933	55.1585
28.2339	73.5967
81.206	85.0042
141.373	1.86908
37.5148	34.6104
134.673	176.866
32.9031	124.415
98.9649	113.943
144.639	57.5229
3.30499	133.855
15.795	54.1135
52.7638	98.6924
94.6285	52.5931
140.204	39.329
8.55144	35.8051
27.9165	0.596168
19.9722	35.6701
125.862	95.5034
69.4062	22.0268
71.5244	87.5878
6.02856	16.7264
10.4647	142.491
27.8623	38.7087
2.96673	62.7841
145.299	28.4447
13.1602	134.061
72.1644	148.857
103.606	59.9475
48.9932	58.0156
71.6665	27.1551
104.06	56.1524
136.792	28.4965
152.262	11.7225
10.9129	30.5838
64.3416	13.763
25.3614	1.8283
11.6113	19.4269
117.022	10.8283
8.47484	6.9968
118.034	17.8147
15.9076	10.0674
20.9173	4.20882
52.8718	5.27254
146.778	13.3936
0.89286	29.7746
56.0248	120.017
124.913	58.9815
95.1778	62.489
42.7416	14.4121
171.749	0.63271
2.80288	37.1396
123.1	143.305
105.38	9.83668
44.6097	31.8277
52.1413	17.7154
122.965	31.4076
161.48	173.344
114.71	22.1431
165.985	23.7816
13.2394	73.2405
113.028	54.9077
146.376	2.18503
126.445	123.626
63.5525	57.2844
20.4184	22.8261
24.0194	7.55306
111.981	29.3594
150.941	65.8639
30.1402	1.73455
179.896	91.2877
70.2313	4.17003
93.2069	50.494
75.9367	146.063
57.8517	143.052
177.805	36.9285
177.023	99.5055
40.9481	79.4905
51.0233	52.0164
60.3428	79.899
59.8218	112.762
92.1618	66.8084
39.555	69.0121
73.5357	13.311
178.417	0.987123
6.31317	6.72943
123.6	13.0097
100.417	2.6442
120.86	31.098
120.07	27.289
92.0683	89.5143
5.85731	29.1634
72.1415	63.0209
64.2073	16.1387
106.55	32.2574
151.548	47.8381
57.4582	5.49161
47.7415	5.48641
173.19	8.65073
85.0527	175.306
84.4606	30.8245
84.0203	153.834
1.83512	20.9639
172.645	70.3736
152.221	22.7368
57.0042	172.272
87.1655	35.9877
86.5239	32.3536
51.6059	22.2103
113.829	31.5229
1.38714	20.1365
89.7012	15.1361
84.3959	60.6203
24.9283	23.0275
3.4865	0.13535
7.75763	9.33615
135.969	74.0919
36.5657	60.1005
7.64199	177.71
114.073	56.5762
18.6994	76.7597
28.051	5.25668
10.2805	66.4366
70.6841	98.104
148.664	87.7495
82.8179	175.656
60.3283	19.7709
2.98733	95.8641
172.556	99.6617
68.6353	20.3616
6.04878	15.4883
116.187	35.0228
130.838	34.5021
98.3221	43.9158
86.7135	12.1161
14.6671	1.03084
8.44737	94.4456
10.9609	110.786
33.5891	79.6205
61.4189	67.7242
112.896	169.634
44.6278	175.021
11.6654	63.6269
134.952	78.6988
128.174	133.102
40.3634	86.8169
42.0243	146.458
133.983	78.2983
163.3	21.0222
7.78658	13.482
25.0196	46.5106
60.2316	27.3002
9.0816	13.9352
168.799	147.605
3.76304	171.201
94.6253	39.013
17.3673	49.4397
164.64	11.2879
63.4399	109.686
94.5966	3.63519
101.396	50.8013
136.922	81.3019
38.6051	4.21324
145.38	17.2502
123.573	169.682
172.438	101.93
6.74994	97.5777
71.6958	11.0025
114.895	32.3231
117.046	5.76532
43.0724	32.3866
6.82881	12.956
154.042	33.9417
48.0098	59.4989
122.771	37.8109
18.1766	22.3143
142.41	3.84244
3.6528	31.8022
159.456	55.2025
127.806	1.30332
11.0373	76.1034
36.2357	64.8854
18.0757	11.9061
94.2423	122.479
18.2643	154.997
3.744	64.8388
59.8742	32.3982
7.00166	65.501
23.9201	122.004
11.8774	62.6902
57.3611	45.5544
106.035	35.8651
161.673	88.411
11.9986	67.4412
41.228	42.802
16.2649	7.87104
53.343	11.1045
44.3254	110.332
107.749	22.0815
73.7934	79.7495
111.568	14.082
63.2622	95.1302
120.684	14.6148
5.68263	31.2876
38.4651	166.006
15.4686	146.735
43.2512	78.2983
174.54	28.9821
10.9885	51.9373
18.3785	0.743017
31.494	141.557
64.5203	6.71256
29.2007	19.4398
46.7735	17.7431
77.3841	132.5
79.4087	117.366
1.72389	22.9882
16.4295	49.4495
23.3704	13.9329
26.8804	27.1061
5.99976	32.8874
163.117	90.3546
1.6557	164.583
8.59918	82.2387
176.955	2.24681
20.0972	26.5917
85.2306	171.392
98.1494	53.1406
21.1894	49.1535
177.316	15.0414
16.0026	110.751
96.6155	40.4615
46.0771	37.4945
3.68214	39.6422
25.5121	28.7786
17.3707	8.19552
176.898	9.22744
163.207	10.0035
147.923	43.8266
77.1243	120.842
137.411	32.3331
122.136	22.4176
27.948	31.4921
34.7357	4.06499
21.7625	1.38069
113.482	105.902
76.5443	13.1885
175	177.115
139.393	104.705
153.466	15.8143
49.6352	4.59458
84.2619	16.368
78.6989	16.528
18.7148	47.1062
128.036	152.038
118.93	91.2601
137.636	24.4688
38.6885	8.31584
68.2185	108.989
61.109	115.848
94.6897	34.6306
92.8873	20.1587
114.055	90.1076
11.9842	174.834
11.8132	158.884
119.844	42.5042
138.176	66.3191
110.574	78.5979
71.8077	66.4859
104.064	93.9853
75.6162	105.739
128.925	22.1862
25.4485	6.97532
165.992	11.4151
66.9067	19.3239
144.586	150.307
122.219	8.66193
94.5533	9.73453
85.2201	47.2665
44.5266	44.0372
115.299	32.3536
149.464	28.7567
106.89	8.67162
59.2348	171.844
7.4329	76.8664
8.64664	141.189
23.0798	163.464
57.2531	17.1169
7.6392	1.75924
179.983	14.0533
161.016	35.6214
171.491	1.67478
82.7029	102.17
108.933	85.2012
59.9172	11.9052
22.3425	41.4052
129.448	48.1407
20.3199	2.76077
168.068	97.1603
175.71	9.62512
1.28119	140.163
67.864	110.624
133.329	1.52825
96.4747	38.005
32.6879	10.9666
176.516	58.4451
34.2411	70.1545
140.551	11.6357
88.039	65.5554
172.017	119.523
151.722	151.857
86.7746	54.2142
170.236	12.6069
90.4057	2.09136
36.5402	1.32538
108.738	91.0218
25.4577	26.5305
41.6881	30.7822
117.825	53.1339
46.141	4.16484
20.8583	68.2498
25.9517	50.4613
129.998	52.0086
162.888	140.026
163.347	3.94292
110.002	9.13236
155.129	143.149
169.985	10.9142
168.544	98.7624
115.021	124.367
100.714	10.1948
172.87	49.1973
123.393	56.1699
61.0081	18.9058
135.237	26.8897
73.4368	42.803
81.7712	106.814
78.0198	121.112
57.0103	93.1972
98.1197	22.5463
119.808	88.4716
149.579	139.604
104.821	19.0184
54.5479	144.612
124.769	37.2378
139.292	30.9051
74.2488	2.35464
170.296	73.5256
76.2531	48.3519
87.1552	147.545
105.775	95.4969
111.088	39.216
72.7674	58.5866
36.9887	25.7025
127.31	111.72
76.8195	85.696
173.218	33.2905
22.3021	139.517
84.1791	105.447
32.5697	149.032
46.0657	58.708
157.064	133.092
36.2031	1.20589
164.701	2.41033
113.521	13.7795
17.0544	4.57798
78.2786	1.95771
17.6945	16.4143
75.5365	57.8766
115.848	108.865
106.955	66.6329
63.1355	4.81566
42.953	5.3786
49.3777	24.4348
10.2941	56.6445
67.3492	13.8162
51.6734	11.0131
25.1229	51.518
8.19832	10.7317
164.371	14.8362
22.836	12.5884
95.999	47.325
21.4004	14.8095
81.0738	125.983
33.0182	36.5605
107.112	27.3886
108.874	11.0069
24.1395	26.4376
71.8858	42.7168
167.069	176.849
81.6787	23.4947
171.521	14.3804
19.0944	29.2745
72.3107	25.2069
65.3366	3.19345
61.6036	141.63
163.335	107.001
100.509	62.6648
119.504	28.6176
32.6412	6.52222
25.7164	28.1652
0.791622	0.995187
110.033	37.0555
163.416	34.7394
75.0715	59.83
46.2928	32.9324
5.71085	105.184
142.564	48.9888
165.048	88.2215
73.2093	84.5474
152.888	56.5376
79.644	29.2093
145.832	36.5143
151.239	31.8912
49.4455	85.6972
45.5218	27.3435
92.41	52.7089
46.3039	68.0458
51.8227	2.31635
7.34062	30.3742
73.0636	22.6534
70.0371	66.6405
108.084	173.991
148.604	12.4836
123.708	31.7147
66.9213	21.806
82.7613	97.9568
95.6218	1.6151
44.8055	19.944
72.1047	80.0515
63.611	23.7883
3.58649	10.4474
93.6262	10.5508
68.2834	20.8973
71.3105	0.919573
118.726	105.959
151.682	118.45
46.1732	45.2678
34.5759	45.4806
170.861	48.209
70.9268	38.7196
56.8729	20.6367
178.39	35.0486
53.4249	99.3784
0.230259	55.7082
11.0683	126.822
8.92384	61.0281
157.304	70.2915
157.192	42.5324
127.535	14.2873
34.1047	20.3509
7.46703	37.7785
121.639	7.10728
116.32	61.1667
2.31885	23.538
110.605	28.6431
173.625	103.102
74.3089	21.5912
41.0199	139.373
175.298	64.4973
130.739	9.79994
114.534	9.88525
165.618	76.1571
45.6744	15.671
26.887	9.98483
167.149	59.0205
120.976	56.52
159.951	92.0439
144.61	20.0472
15.2341	37.7494
173.305	51.6917
81.0995	35.3347
172.244	114.256
109.691	22.4161
7.60126	119.528
118.867	41.2743
57.1666	55.576
59.7079	174.522
41.1269	32.8241
154.335	179.971
31.8715	169.734
39.9599	15.843
167.774	77.1935
72.435	86.8836
56.6735	152.473
37.9474	11.7778
129.361	25.0851
143.996	30.4485
23.5131	21.9373
7.97297	119.114
15.1362	97.4349
10.5995	79.2879
148.168	81.3208
19.3191	13.698
139.773	59.9055
112.452	36.6819
20.935	53.0031
100.345	15.7954
46.3711	5.7942
25.598	73.1738
92.1055	82.0874
28.1427	54.1854
110.883	8.67829
94.1423	2.40883
16.3306	36.0951
39.834	74.4341
46.4454	0.636326
59.0108	44.1043
178.033	13.3413
49.9693	13.1718
45.9333	68.3301
61.7486	28.3076
65.0879	12.5577
132.661	8.34409
93.4152	144.329
80.3253	78.0241
118.553	18.2335
1.90027	109.48
121.706	61.2337
53.8379	61.6609
103.964	69.1878
78.0659	13.2489
90.1067	1.13106
158.268	29.0274
99.6208	72.9778
167.175	30.0357
17.096	97.4806
52.9961	10.0639
142.007	11.213
165.859	0.200555
133.856	8.32455
12.3102	18.2083
156.512	72.9098
81.2234	115.978
7.07867	3.61887
83.8497	31.9565
80.7286	56.6129
73.9363	78.4792
98.1162	31.6626
119.87	36.1661
171.738	12.6885
97.8528	120.963
14.5643	50.4369
41.4698	176.988
55.7981	17.2858
98.9178	5.66241
56.5948	149.991
12.2974	7.00949
72.7905	65.2519
0.617229	40.8094
0.550345	50.4352
167.491	41.7542
27.9985	6.80864
55.3038	140.099
89.2301	22.7227
96.4577	100.377
171.05	51.0985
40.9675	20.0298
85.8192	147.878
70.6491	23.4047
80.8857	64.7983
66.8164	61.2627
87.2335	24.8221
65.4408	98.8132
28.2948	55.3515
174.067	177.48
1.55122	31.3222
54.3305	23.0689
105.882	54.1099
18.4894	21.6433
159.285	170.928
56.7667	71.7226
170.347	37.645
65.9528	6.79697
21.8925	132.146
112.457	51.7517
18.8359	0.628573
150.221	71.7438
154.496	36.0692
20.5529	56.3187
1.03389	84.3671
130.678	6.14632
174.856	56.2399
73.6145	58.5656
74.6929	101.564
70.6161	85.1885
16.423	70.4596
55.5441	78.423
25.2287	52.239
135.69	178.401
82.4187	27.8968
85.4685	44.2571
5.1234	32.1027
145.916	91.2218
1.54934	33.9188
0.827116	23.7795
170.558	29.3503
72.3355	106.466
105.804	8.15011
53.307	100.391
23.6916	8.49102
26.5039	41.8723
3.89615	177.403
161.174	118.008
30.3952	158.103
114.093	114.33
87.911	22.861
150.444	63.2554
12.1233	164.333
149.265	48.3452
122.486	157.29
18.706	16.3437
134.21	45.7443
119.436	107.798
18.8301	117.936
93.6249	22.9043
35.37	135.513
80.2415	41.2274
169.914	173.078
159.236	6.62997
129.85	17.6939
84.4117	23.0709
44.0453	76.0029
0.353846	36.9329
50.2894	17.6831
15.3976	30.1351
122.62	88.3597
12.4058	78.7455
28.5756	82.0597
158.04	16.4622
46.4476	121.614
79.3764	7.5872
23.899	163.051
1.93904	47.8436
19.7733	26.2969
118.573	22.8869
144.863	22.1887
31.8667	48.5919
128.518	33.3607
16.3965	73.1305
31.7968	106.436
166.993	53.4049
8.9753	1.38679
29.8911	33.4114
50.2553	28.2574
73.778	8.22188
92.201	80.4096
8.98166	25.0934
8.9422	29.9267
13.7325	20.7799
7.15469	28.5444
0.596912	66.1749
77.682	10.3854
31.0275	28.19
78.6024	124.271
53.1426	21.0996
104.81	35.5178
26.3393	81.5521
118.048	51.0196
44.7218	4.94764
29.533	52.344
28.4724	125.763
50.1887	42.5289
10.4254	101.125
60.5936	16.9137
	24.633
	1.10466
	21.8433
	35.7573
	9.60121
	50.4279
	48.7408
	41.0478
	1.03892
	2.76261
	124.844
	171.194
	59.9846
	166.327
	2.73082
	177.754
	41.9527
	0.363979
	86.3529
	10.8503
	95.5227
	8.55779
	48.3006
	16.8943
	23.4617
	20.677
	48.429
	9.2787
	43.63
	23.5506
	4.09966
	18.8914
	26.0439
	12.9927
	25.5549
	75.612
	3.82445
	9.14779
	137.353
	12.8147
	7.7273
	22.9825
	34.5573
	95.7422
	41.0589
	20.8492
	118.328
	18.7991
	123.407
	106.762
	94.2449
	11.7362
	13.0429
	24.2765
	31.3516
	105.348
	42.3731
	3.21135
	72.7612
	8.24071
	15.1932
	79.0873
	77.8805
	146.921
	5.61912
	58.131
	8.52948
	10.5962
	6.74173
	30.9607
	12.6842
	69.0228
	111.079
	25.0395
	17.7249
	46.3409
	43.2041
	58.0148
	18.7202
	76.3324
	3.91213
	7.7169
	24.601
	48.8925
	34.3133
	111.339
	104.312
	44.7634
	32.6226
	73.1264
	136.131
	61.7885
	88.8397
	123.851
	152.619
	34.6134
	116.964
	75.0332
	58.3115
	74.6102
	137.733
	104.011
	12.6346
	70.9267
	169.902
	10.094
	121.727
	46.0148
	174.641
	16.416
	70.9762
	0.262276
	171.15
	120.92
	63.0261
	73.6868
	14.9763
	62.36
	29.095
	26.4708
	89.4768
	10.4262
	30.5498
	41.2725
	143.323
	32.7347
	8.06045
	96.0629
	62.7247
	18.5099
	9.73163
	94.8109
	120.767
	154.228
	101.892
	20.3217
	108.257
	8.14136
	63.2392
	174.951
	50.3398
	45.0349
	7.75045
	92.3401
	94.0078
	7.825
	4.56808
	33.9629
	43.7441
	54.0699
	78.166
	56.882
	35.9339
	106.562
	76.418
	157.193
	3.89298
	21.0661
	91.9927
	51.4566
	39.4393
	13.1293
	50.9434
	130.39
	1.08637
	40.2085
	76.6191
	15.0516
	37.3139
	68.775
	14.5932
	7.35984
	118.167
	118.685
	12.1763
	64.2992
	123.947
	15.2778
	50.962
	17.3815
	84.1865
	65.1043
	88.8792
	10.8502
	32.9086
	65.5235
	6.85352
	103.416
	27.5385
	3.01636
	167.677
	87.9273
	108.213
	56.8075
	30.1098
	30.2509
	110.212
	82.9254
	78.4262
	25.4042
	97.1
	60.1873
	12.1235
	39.3213
	72.371
	6.86327
	17.4551
	163.183
	64.7631
	80.9909
	47.4363
	27.2125
	26.0729
	24.8198
	18.8516
	96.4859
	14.4015
	27.3257
	14.9547
	106.202
	42.5354
	168.113
	5.85215
	11.9683
	19.5685
	11.86
	62.024
	154.616
	54.8725
	0.690051
	128.807
	6.74079
	92.7294
	29.8919
	66.8183
	133.781
	44.5485
	76.7902
	18.2673
	88.2287
	3.14384
	5.88238
	125.857
	53.9951
	41.358
	167.716
	91.0697
	110.443
	67.3843
	60.4534
	116.538
	27.2396
	92.721
	120.807
	2.47026
	69.4568
	97.0744
	70.0065
	55.7453
	73.4044
	97.5944
	24.4645
	103.694
	108.537
	0.83752
	97.1388
	88.6179
	10.2529
	13.5732
	50.2407
	15.2903
	3.05453
	7.61264
	91.2115
	43.9927
	13.1262
	57.3731
	12.7553
	74.3544
	38.8052
	15.7631
	16.5692
	5.66889
	3.4996
	158.462
	0.950238
	1.07411
	1.31913
	30.9194
	28.1474
	38.93
	20.3898
	13.625
	54.8293
	4.56096
	41.8185
	177.376
	124.467
	10.216
	94.6332
	135.344
	43.584
	98.7275
	68.9223
	117.164
	64.5391
	94.5688
	14.2019
	109.238
	15.9679
	171.247
	68.189
	17.8273
	16.6298
	130.449
	45.2052
	18.3513
	113.37
	2.83368
	49.729
	39.3786
	106.581
	21.7643
	0.018532
	23.4404
	57.8545
	78.6093
	1.62231
	72.3682
	37.7829
	47.2342
	19.5844
	53.6613
	3.99719
	13.4484
	9.41006
	20.7501
	40.9285
	18.7919
	13.4231
	8.45005
	93.7879
	105.048
	19.0031
	52.5334
	25.9395
	18.942
	9.59808
	26.0322
	18.0207
	3.83225
	69.7215
	95.7772
	14.837
	35.5902
	62.9597
	98.7127
	8.31268
	6.20136
	178.897
	25.1765
	109.602
	116.251
	4.25106
	11.1213
	20.7142
	5.85817
	3.74404
	41.609
	10.6197
	161.322
	5.53239
	3.69829
	12.2121
	3.60824
	10.2281
	115.354
	154.555
	34.7507
	136.457
	8.19153
	38.9917
	20.9858
	138.582
	4.97389
	16.8879
	27.7059
	86.9181
	38.1991
	23.2824
	110.558
	62.4961
	24.6407
	98.3397
	6.2539
	132.879
	169.86
	2.23077
	20.1039
	0.51218
	20.659
	114.706
	167.584
	9.87072
	178.373
	119.979
	135.93
	25.2078
	19.7053
	137.404
	156.519
	16.8615
	6.49269
	5.91
	25.9183
	22.8774
	137.811
	155.163
	165.127
	134.896
	9.98929
	97.0361
	153.422
	5.44187
	43.4637
	148.434
	174.478
	155.754
	146.049
	173.223
	24.283
	45.6519
	73.9359
	14.3343
	8.14177
	3.57151
	3.93753
	159.877
	154.066
	60.89
	48.066
	7.42365
	47.117
	170.882
	28.3814
	39.1656
	26.6924
	46.4036
	7.28589
	15.1894
	136.781
	2.69994
	3.09681
	32.9312
	144.816
	19.4999
	44.9975
	4.22008
	48.1618
	30.3023
	40.8613
	44.4712
	150.629
	54.1378
	64.495
	61.9246
	13.7226
	12.5349
	12.1807
	4.535
	35.6152
	85.9523
	151.487
	74.3466
	49.4086
	32.2282
	75.2976
	11.9266
	23.5761
	12.3914
	19.4165
	64.2905
	62.9147
	139.527
	36.2653
	10.6084
	11.2208
	57.873
	96.6235
	76.5241
	15.46
	19.2995
	126.664
	7.52478
	85.7294
	7.32916
	15.4885
	24.737
	17.4227
	19.8602
	1.21202
	6.84585
	90.1738
	6.16863
	3.10195
	33.9693
	1.99463
	7.1838
	7.86231
	11.7935
	119.975
	15.7143
	35.5276
	127.394
	16.4984
	34.3326

## Sheet: Figure3E,F
Recording Number	Median Aggressor Angle Difference (3E)	Median Aggressed Angle Difference (3F)
1	65.4049	38.0763
2	82.237	44.1043
3	78.0659	55.3089
4	53.2248	29.3419
5	85.7883	37.6527
6	104.405	40.7207
7	81.2126	59.8081
8	99.3768	36.5143
9	65.4408	38.93
10	73.0636	41.9527
11	46.0771	42.6536

## Sheet: Figure3I,J
Aggressor Angle Differences (Absolute Value; 3I)	Aggressed Angle Differences (Absolute Value;3J)
61.6916	19.7085
7.41373	143.476
29.5089	103.231
59.1973	47.1987
29.8055	67.979
128.782	38.4364
158.748	96.4096
66.6974	110.787
141.812	116.694
42.7022	171.162
87.0964	16.2168
62.7498	174.401
113.707	155.079
145.927	112.874
58.9497	155.976
112.48	58.29
34.1118	122.541
30.8969	10.0288
64.1181	130.749
126.852	80.9609
75.0193	30.7275
158.894	67.5014
38.0573	3.54275
133.407	114.078
58.4746	5.97969
126.191	78.8964
27.976	125.039
45.8868	31.1873
91.8631	122.75
43.9104	57.5818
75.9742	22.9161
8.51226	143.551
91.9662	167.818
29.1466	87.3213
0.336127	49.2982
11.2748	107.719
20.9188	35.9258
157.005	122.011
110.823	101.816
100.653	146.38
42.4006	101.375
171.94	13.88
41.4057	21.9861
74.8756	42.1323
60.3558	3.84779
178.066	78.4546
70.4373	5.58155
76.3351	35.2773
133.443	176.793
41.0532	70.29
126.945	79.3261
173.636	29.2321
15.5953	76.3289
59.6466	175.237
95.5748	4.20659
73.3376	57.5127
142.44	76.4713
118.773	65.7343
120.037	121.302
137.195	84.2976
20.5476	21.3478
90.779	60.6111
160.64	27.0616
127.602	93.2171
31.6348	123.583
29.6231	146.957
168.446	52.8206
86.4399	7.94477
175.196	166.804
171.006	176.765
76.0429	112.819
124.021	153.493
32.2176	128.337
136.006	99.2485
25.1457	171.68
68.2207	160.016
30.2663	161.636
21.1132	112.13
83.7301	41.8177
51.6218	175.287
141.65	10.6746
1.67292	47.6031
98.2203	129.063
19.5388	26.1375
174.952	57.4909
9.06273	173.753
118.357	172.043
31.1968	161.855
178.368	61.9464
113.801	89.6821
123.025	141.566
165.47	75.6702
62.7434	151.89
144.463	159.309
4.98499	84.1586
107.762	109.325
174.307	133.903
100.748	90.7028
64.2575	114.527
42.6313	105.21
5.45007	3.75233
58.8171	54.4788
64.3502	26.9502
149.882	89.2314
70.8165	179.571
67.9241	165.001
142.21	169.138
48.169	16.9403
103.855	55.1301
3.19544	8.57615
64.0054	143.99
116.466	160.292
73.2148	52.3161
52.098	40.2188
41.0764	125.351
29.8836	121.75
157.403	70.7213
106.224	157.282
139.672	15.9374
170.329	11.9992
96.2958	35.4512
95.1509	98.593
14.8166	169.303
36.3137	89.8933
64.4715	172.566
91.0345	178.572
130.912	55.5685
19.6406	45.4123
9.44584	53.0724
43.4336	65.7421
0.982605	175.367
79.4463	175.985
96.8251	92.8629
21.1132	74.4082
29.1017	113.403
58.811	133.095
173.613	154.625
146.504	92.7686
90.8498	113.333
88.9098	23.8035
5.47115	58.6963
115.425	68.3868
82.1894	170.992
60.1752	81.2372
157.312	139.64
91.273	117.345
43.2272	18.5059
58.5899	20.8197
34.8124	113.457
158.876	132.716
110.751	43.9271
77.1958	132.818
10.4424	1.05644
107.162	14.2226
24.5018	119.084
89.1456	151.04
86.5212	94.6817
76.4753	39.1267
17.2593	12.3704
23.2977	61.6787
62.2728	141.232
128.045	141.401
99.1315	120.334
1.84407	122.534
165.35	87.0814
49.0476	48.8171
114.413	36.2692
122.176	37.4439
79.0185	84.8235
165.144	14.7547
92.9118	82.847
115.151	63.8863
20.0229	84.7251
117.843	68.5465
165.869	6.41375
44.4351	61.8076
109.122	17.973
147.722	166.223
55.591	156.88
45.0784	145.25
100.14	7.42825
35.8673	157.851
85.1273	16.7876
114.084	85.1178
61.8145	25.0926
29.5308	99.6717
34.9129	55.3657
71.6369	67.8458
130.502	152.256
147.205	175.357
95.753	6.17613
54.4057	40.2103
40.789	47.6345
41.9294	20.8554
7.12535	136.066
124.087	79.1468
159.911	97.1571
26.0961	105.196
127.809	3.99406
108.338	112.034
162.648	138.034
63.4649	144.479
20.2773	158.24
172.934	119.55
104.192	158.192
55.9641	121.825
173.036	46.2926
9.6677	68.3456
113.446	124.188
2.14065	62.8445
103.305	153.835
169.006	21.5875
91.971	129.628
165.808	130.978
72.4554	91.8384
38.4079	78.4927
44.3256	79.3421
124.522	47.4401
144.849	129.516
65.0996	178.815
53.0717	25.8133
4.89384	122.292
87.9908	122.23
114.292	11.1523
51.5526	121.867
131.049	115.971
91.1874	123.264
77.018	33.9333
52.0732	108.84
43.0922	17.6908
6.79377	24.3576
106.492	55.7486
123.723	27.0929
159.234	101.491
64.2654	68.7823
3.46654	46.7303
84.7362	101.235
165.219	104.749
176.543	13.5686
3.0994	22.3233
31.6454	40.3863
99.7891	149.639
69.9437	16.1873
171.91	111.61
99.8233	122.947
131.205	164.701
7.16787	29.1615
134.372	102.527
75.5507	72.3177
154.5	80.3066
172.786	90.3089
138.99	44.407
44.9549	148.999
172.804	11.3968
22.4996	77.2141
66.7346	114.455
50.5217	156.676
65.274	32.044
131.796	98.6696
90.1769	56.8499
125.965	119.972
146.985	92.2224
87.1287	108.771
137.716	71.7867
6.48424	11.0941
134.284	6.83419
19.8352	6.76987
49.0696	59.9875
165.346	120.386
71.231	51.3519
18.7546	50.0386
86.7729	149.371
7.05751	47.6337
6.37153	86.638
125.678	59.3966
179.755	58.6736
131.692	10.5618
7.90541	83.0914
26.144	132.241
131.532	56.4933
174.841	128.577
84.7488	107.791
13.4758	179.082
29.5862	47.9416
146.619	91.4101
145.172	98.0316
67.2516	83.6959
160.481	92.6769
36.9975	95.882
23.8452	31.4303
160.379	14.4177
61.6016	160.689
158.364	92.2253
9.32762	121.457
119.551	129.756
79.5863	118.517
135.44	3.80063
95.1109	145.208
41.9387	148.659
174.874	75.3216
60.6294	87.7577
131.335	56.3399
30.0162	36.5529
153.268	86.6603
151.57	62.8272
74.7998	118.85
115.671	150.976
153.302	146.788
128.405	52.1612
59.1632	148.185
174.486	94.2823
5.11315	28.5678
66.5304	26.5186
110.338	39.6141
95.3289	21.3623
10.4342	151.586
22.9761	136.139
66.2612	83.4704
82.6088	175.931
144.336	83.3779
45.0206	175.964
126.86	40.6232
58.5035	33.2381
2.03515	73.0214
126.898	22.5394
22.7415	89.2759
97.423	36.8686
26.4758	148.289
30.2455	165.939
102.939	5.86607
101.918	102.515
177.471	49.073
42.6021	114.68
51.1334	90.8813
7.16014	17.9419
30.4386	174.15
95.8249	8.86373
149.385	7.41216
107.586	51.7163
105.72	94.5863
28.8245	119.803
178.477	30.698
168.471	80.3097
55.7287	44.8476
119.522	106.005
56.2401	118.138
167.338	42.6472
122.613	36.9794
29.914	116.878
171.467	167.781
105.28	4.05715
13.487	97.9641
161.943	61.4387
25.1578	36.2651
3.82559	128.252
90.5406	80.3866
98.8093	73.0063
103.749	137.308
143.102	102.134
173.407	68.2474
50.4992	122.712
123.783	39.3651
4.62825	66.9346
93.571	15.7555
58.685	1.35018
159.353	150.289
164.51	92.0349
13.7136	3.42814
54.9152	7.3292
14.6869	77.7576
75.0847	100.209
116.743	154.863
145.995	86.8586
92.4634	10.5753
151.458	150.087
58.7752	33.9505
37.6036	46.2023
90.151	70.1456
163.774	64.5386
104.676	3.06038
163.161	77.0058
69.9137	116.653
33.2704	134.431
8.67099	31.8212
48.8767	54.9337
70.1293	96.8323
50.9728	159.588
145.771	91.7292
16.3093	130.803
125.773	3.52659
174.559	51.8939
50.0944	152.498
106.964	72.9828
16.8553	103.546
4.12638	24.5719
99.9024	38.3499
48.312	107.346
39.74	176.808
118.485	85.7958
79.7668	85.2908
136.888	69.2389
12.9931	53.5551
9.81655	152.648
158.638	136.083
43.1204	179.887
72.8405	24.4126
8.06096	178.737
17.0696	164.057
4.93539	174.615
16.2555	105.748
110.95	141.034
51.5435	5.57682
79.6581	170.452
29.917	73.4617
49.0518	163.9
62.2574	36.0615
57.019	14.4
18.8872	12.6526
19.9299	74.571
8.02237	60.6078
161.309	82.3105
49.4452	44.5122
50.1575	151.171
129.013	91.3491
70.7179	8.57588
92.6697	144.002
15.3791	128.101
8.87886	74.2166
165.272	153.824
147.596	65.9284
42.0129	105.216
164.897	113.158
116.445	59.2329
139.214	123.541
63.7343	3.39668
135.61	178.412
2.80893	1.27711
102.865	86.0487
91.0692	92.6056
92.5686	16.1925
176.982	12.3923
5.94713	139.848
33.6575	2.97922
52.5399	36.3297
128.901	50.7478
28.7587	85.3608
36.4643	86.4146
178.78	82.8372
152.921	136.768
160.107	129.809
175.437	79.1725
61.7371	44.3751
82.5889	79.4573
11.6214	46.1627
108.54	6.49696
87.5958	76.8113
63.6591	53.3353
36.9989	118.507
90.4605	129.784
114.924	14.038
4.07627	69.1472
54.5789	83.7934
10.7946	163.334
8.13801	72.0733
43.7108	85.9284
72.947	111.726
90.6328	179.361
93.5188	13.77
12.8819	37.2886
155.335	101.503
9.38271	96.6634
123.626	84.2551
160.553	1.8855
12.0159	60.0801
80.435	85.473
133.021	115.188
77.2312	154.505
22.5365	54.5474
168.759	95.6794
76.3405	38.4966
79.9193	24.9645
58.1978	31.6189
31.6568	5.15843
40.9436	71.3416
150.109	48.4818
124.369	23.9328
129.522	14.2917
156.536	90.3349
145.149	42.6917
32.4347	28.752
80.2008	120.344
7.26296	139.437
104.915	36.1322
2.16163	3.76062
57.393	22.521
87.8247	8.32089
174.27	140.786
134.855	60.1662
163.256	175.03
176.574	75.0738
94.4302	43.3042
173.689	167.094
91.5837	141.673
4.09341	121.665
173.649	124.561
163.817	106.624
123.906	115.124
0.288453	22.6821
154.108	103.961
29.9606	97.6933
31.7442	22.7241
90.6403	69.3213
91.8851	17.6449
128.833	130.102
66.0773	89.8913
149.052	66.7853
177.934	35.8307
172.282	26.4845
126.929	32.1331
8.67103	154.024
131.918	13.7536
13.7968	17.1918
70.9958	29.6356
124.911	177.191
30.2695	61.9109
94.6462	107.458
29.9078	140.004
53.0039	130.135
93.3455	130.566
145.872	123.182
25.4166	8.56686
178.957	125.093
66.0402	66.4032
6.09568	63.9326
147.312	53.9901
47.0205	84.4305
179.758	166.576
89.7191	54.9778
16.6671	17.801
154.088	52.6743
89.3765	127.308
166.694	108.11
148.148	57.1518
160.33	9.71276
20.7334	1.26879
53.5653	6.82612
73.9555	99.6936
61.0999	78.7416
66.0269	135.62
0.447323	131.179
123.844	44.4278
4.85661	39.8411
109.201	100.647
134.337	176.946
101.589	52.4501
135.608	7.88239
46.9016	31.8186
53.9761	80.938
145.051	45.9223
60.0373	77.6225
161.978	58.7517
91.9904	177.124
76.4739	66.6616
7.21325	116.052
76.4113	35.1894
90.5966	20.7582
35.7448	67.9359
163.273	128.287
74.7655	124.024
83.8776	164.188
129.297	131.57
100.803	99.3129
81.8896	39.1095
14.6857	42.0628
166.734	120.605
148.994	115.122
96.915	78.8674
25.5198	122.856
43.2308	19.8088
3.3397	74.739
101.523	76.4405
13.3233	36.8469
38.6434	118.12
9.72	7.81226
22.8688	175.853
139.794	126.273
103.431	24.8227
130.998	79.2002
14.8459	164.042
164.763	172.947
3.13573	167.118
127.216	43.6797
46.1953	106.96
29.8498	60.1227
90.9582	56.2091
90.0061	8.27133
69.1097	59.2409
94.709	121.709
131.51	118.929
126.029	101.775
76.3703	7.01997
4.63241	7.88858
26.19	68.278
5.88424	161.575
62.8934	151.093
139.31	131.061
82.1106	130.803
111.28	86.9083
132.622	45.4242
115.39	119.236
70.9962	90.2176
101.005	5.55249
50.4935	24.4675
83.1932	125.32
76.693	168.435
31.1465	81.2509
138.722	7.16348
43.249	161.883
141.707	7.91403
18.7041	104.62
143.191	13.6334
7.90603	18.9592
40.8538	98.4935
111.793	16.3878
152.557	56.8752
96.2644	66.0005
59.9604	52.6634
116.464	26.3859
100.219	150.926
54.616	97.0713
141.924	74.4547
85.1179	117.245
51.2974	171.067
60.1754	114.837
47.943	66.9697
128.182	4.91433
167.47	33.9564
74.8526	100.998
173.522	156.897
139.683	107.106
69.3952	75.1153
108.114	115.744
61.1862	148.365
135.065	9.06932
25.1651	36.2787
79.1235	139.866
95.8735	10.141
144.858	94.6372
27.6537	15.7445
65.9318	93.7812
19.1701	24.0173
54.1057	118.142
22.2793	23.6057
31.3783	96.9583
91.9848	73.5314
84.3756	61.5641
3.90064	140.995
147.209	169.813
29.6685	108.734
43.6495	125.058
35.0938	82.1733
62.0992	164.38
167.702	1.14874
45.6229	40.5565
81.957	160.617
134.525	102.661
24.4371	154.661
107.526	127.405
67.2413	138.063
108.752	70.5233
58.481	29.6795
69.5006	98.7513
129.681	164.765
80.6346	126.795
80.1762	26.0754
29.0517	58.7573
27.8388	50.8923
63.1194	2.55427
33.4228	114.632
2.16154	62.9198
9.24768	31.025
28.8584	47.1013
138.071	118.21
165.423	79.7153
138.327	128.733
126.984	129.167
52.5382	69.2814
10.0472	62.5553
133.377	23.9913
98.0033	57.5323
163.064	153.86
19.9417	1.91049
57.8558	80.8705
165.202	5.10066
42.3437	27.3789
44.0464	113.289
133.704	0.6906
73.5344	12.9366
49.5703	152.051
61.6268	62.2419
8.96681	102.871
72.2496	68.6895
141.104	131.207
101.88	92.6281
114.412	86.6315
83.0619	94.1645
109.886	179.625
178.298	45.3485
107.623	45.2609
89.2692	64.1053
128.742	161.852
123.504	141.556
165.97	23.5594
49.6997	65.0527
100.467	75.1298
98.0323	154.354
17.8635	116.772
12.2541	65.3283
141.508	28.1098
0.462486	52.9573
8.79433	117.597
44.5203	56.0705
115.55	44.8716
147.056	103.067
72.5503	70.689
5.15066	110.413
162.501	143.304
127.96	31.7141
106.357	139.556
11.2227	72.9259
70.9011	110.315
176.698	125.863
118.836	110.57
26.5664	51.7422
50.6002	60.8428
11.1688	74.6256
138.323	95.123
0.899632	39.8169
114.732	105.42
89.8727	22.6432
170.955	149.293
13.4921	110.44
5.0712	123.815
18.3891	57.2422
26.977	59.5266
20.4188	124.731
148.441	43.105
56.338	58.5998
18.9719	140.932
126.082	12.6343
106.395	109.005
14.0523	46.1993
7.41209	40.6965
38.6034	23.8042
162.42	15.5196
44.6031	38.6852
49.4781	5.01544
88.7233	17.9603
130.117	90.212
24.5856	118.032
14.3942	8.53298
55.1551	42.4097
135.145	12.6987
91.8522	91.0678
56.8955	17.9188
61.3603	50.7732
12.4148	88.3799
11.885	79.4576
131.457	155.115
1.6446	147.648
79.0883	160.467
45.9647	164.079
151.425	122.902
129.226	58.2578
98.6449	68.5636
125.512	161.039
62.96	19.3525
1.53208	145.477
75.5522	2.21017
0.58058	113.745
64.8423	105.526
174.739	116.844
14.6642	159.186
	134.484
	141.141
	134.508
	151.441
	69.4187
	93.0206
	19.7862
	25.5583
	148.521
	121.73
	170.511
	125.008
	101.639
	123.963
	20.5858
	37.0584
	170.252
	75.419
	2.45248
	16.2546
	115.538
	129.892
	136.335
	88.3725
	176.402
	147.529
	58.0618
	12.9794
	97.9921
	138.514
	119.55
	177.952
	18.2646
	6.47215
	7.70678
	125.742
	119.98
	26.9791
	11.5285
	90.22
	36.394
	18.8319
	168.529
	8.54058
	175.59
	64.9976
	34.3323
	108.535
	131.062
	29.6536
	158.397
	156.449
	73.4281
	16.429
	47.9803
	34.2157
	43.5925
	50.7036
	9.47814
	0.503303
	153.609
	127.778
	34.3442
	144.853
	47.4928
	55.08
	17.7289
	31.9215
	138.643
	19.3566
	116.587
	136.612
	9.03888
	106.656
	123.051
	45.4043
	66.5152
	57.272
	8.42722
	124.547
	106.413
	169.677
	157.091
	89.5609
	72.9767
	80.1109
	143.823
	62.3525
	143.158
	112.207
	90.3692
	167.022
	171.548
	161.908
	12.7809
	134.612
	77.7234
	70.8638
	80.6435
	124.032
	135.999
	92.7546
	87.6565
	40.7882
	30.3399
	29.0178
	134.028
	159.444
	56.2744
	9.34285
	101.128
	72.0403
	115.141
	76.8875
	42.7914
	130.368
	53.3204
	99.8895
	47.1503
	53.446
	85.3637
	19.0927
	27.884
	153.976
	99.3063
	20.4403
	100.296
	166.256
	149.47
	25.6847
	26.344
	29.2029
	124.072
	139.932
	143.735
	38.8547
	41.361
	3.7897
	45.9856
	129.521
	173.27
	83.9262
	130.805
	33.2757
	102.883
	50.1532
	130.367
	117.492
	155.768
	12.4841
	29.2208
	139.455
	165.694
	77.9462
	10.4936
	133.363
	12.0063
	33.0983
	140.642
	110.305
	54.726
	29.522
	127.425
	163.14
	9.49985
	79.8879
	156.29
	112.989
	19.0052
	20.0875
	135.741
	146.12
	53.5413
	92.5379
	77.7574
	36.708
	173.429
	9.39424
	26.8202
	26.3238
	70.5766
	93.8937
	47.4444
	33.2461
	10.5916
	28.103
	33.6571
	131.093
	115.5
	153.929
	102.347
	48.7881
	175.3
	12.8744
	64.6882
	14.7052
	47.6125
	134.585
	49.1153
	12.979
	165.507
	148.45
	108.602
	72.0586
	117.638
	46.3456
	75.7585
	147.86
	152.311
	133.924
	48.8567
	68.9494
	9.90924
	64.0134
	74.7146
	142.285
	178.693
	112.221
	41.6651
	138.383
	9.50549
	126.171
	25.7671
	4.66109
	23.8813
	88.8707
	69.236
	161.329
	84.8299
	143.278
	43.002
	59.5958
	63.5841
	62.953
	68.0612
	74.0447
	148.023
	4.22342
	45.2825
	34.0946
	11.8645
	33.9143
	141.229
	20.5592
	164.942
	103.006
	139.631
	28.6725
	151.37
	98.3919
	174.614
	135.169
	4.44581
	125.325
	82.8787
	26.9008
	89.3911
	2.12095
	14.4578
	71.2668
	28.5793
	6.44602
	95.2561
	54.4118
	46.3679
	12.278
	88.9952
	160.33
	23.9045
	133.59
	40.9589
	93.3851
	91.4276
	9.1242
	177.14
	175.74
	108.076
	176.119
	105.158
	130.969
	171.897
	155.853
	5.94183
	26.2621
	100.334
	148.483
	97.5371
	71.2851
	55.878
	35.1356
	65.7536
	32.7202
	106.838
	76.2428
	56.309
	66.7549
	84.6641
	142.548
	11.1938
	82.5631
	6.41398
	167.851
	177.71
	50.5679
	12.6096
	62.4586
	161.494
	37.3096
	142.326
	15.3384
	84.2218
	13.3816
	141.857
	22.4411
	79.2622
	1.6802
	136.293
	5.57984
	119.219
	164.837
	109.432
	134.738
	49.0952
	2.26882
	25.5414
	142.777
	127.904
	29.3496
	101.573
	24.0424
	91.8789
	13.1685
	118.584
	82.5782
	21.3928
	166.553
	33.2661
	84.4606
	15.9081
	126.547
	0.996197
	125.825
	38.2239
	108.905
	142.237
	109.58
	18.9312
	166.264
	85.7474
	17.0323
	14.2993
	91.8907
	20.3647
	38.2978
	20.3555
	101.472
	160.16
	141.879
	165.502
	5.58067
	166.644
	10.6067
	179.07
	0.793272
	120.282
	110.008
	30.4178
	129.949
	129.992
	136.194
	84.8163
	114.552
	36.2564
	171.211
	24.9385
	50.4151
	35.7897
	111.122
	83.5178
	29.396
	10.6358
	5.55878
	109
	82.1226
	95.6105
	0.0631792
	22.3103
	96.7973
	32.7604
	173.445
	26.7066
	65.665
	89.3762
	56.0601
	49.4141
	80.0431
	123.975
	61.3021
	129.449
	73.9015
	110.062
	101.53
	77.3686
	31.4478
	165.344
	29.0631
	108.569
	2.64757
	176.16
	149.623
	68.1365
	84.1211
	14.4399
	168.116
	67.855
	79.2147
	74.6415
	130.215
	26.733
	46.5828
	15.89
	19.5765
	29.8501
	162.256
	52.7553
	106.127
	83.2248
	4.12449
	176.821
	68.1793
	78.427
	64.9558
	19.7523
	92.7378
	15.6551
	49.6195
	125.671
	67.2494
	125.404
	7.14805
	0.51195
	24.2419
	122.706
	140.253
	119.113
	50.7876
	36.1081
	111.088
	37.9228
	19.3058
	80.969
	176.471
	79.7067
	9.71496
	71.2859
	137.863
	94
	156.555
	5.45199
	56.3027
	75.7522
	47.8746
	90.3845
	109.159
	98.821
	94.1543
	23.4146
	8.04135
	11.4137
	3.73939
	170.157
	32.3397
	9.36116
	160.238
	155.888
	131.749
	164.519
	101.093
	93.0974
	167.767
	116.592
	143.64
	38.4005
	17.598
	33.127
	51.2011
	102.908
	105.156
	137.928
	59.678
	97.1748
	177.806
	111.431
	41.0166
	60.671
	32.0119
	90.848
	94.4974
	61.5955
	112.188
	155.815
	91.8358
	159.625
	17.7508
	3.63141
	149.57
	108.222
	100.264
	82.5094
	112.72
	143.735
	65.5076
	0.949137
	126.72
	14.8269
	5.7685

## Sheet: Figure3K,L
Recording Number	Aggressor Median Angle Difference (Absolute Value; 3K)	Aggressed Median Angle Difference (Absolute Value; 3L)
1	79.2324	81.5768
2	79.7887	82.1733
3	76.693	73.0517
4	72.4	82.316
5	86.5591	85.1781
6	90.779	94.6817
7	63.4339	82.6293
8	84.9589	75.0738
9	98.0033	82.5631
10	81.8896	87.6565
11	87.1287	77.3817

## Sheet: Figure4A
Recording Number	Aggressor Percentage	Female Percentage
1	79.7101	20.2899
2	46.4	53.6
3	68.2353	31.7647
4	81.5789	18.4211
5	59.0909	40.9091
6	56.5217	43.4783
7	52.2727	47.7273
8	73.3333	26.6667
9	73.3333	26.6667
10	83.6735	16.3265
11	89.1667	10.8333

## Sheet: Figure4B
Recording Number	Aggressor Percentage	Female Percentage
1	75	25
2	70.2439	29.7561
3	80.9524	19.0476
4	82.6087	17.3913
5	67.7419	32.2581
6	67.7419	32.2581
7	66.6667	33.3333
8	84.375	15.625
9	85.7143	14.2857
10	79.3103	20.6897
11	84.9624	15.0376

[truncated: 28 more sheets: Figure4C, Figure4D, Figure 4E,F,G,H,I, Figure 5A, Figure6B, Figure 7B, Figure 7D, Figure 7F, Figure 7G, Figure S2A, Figure S2B, Figure S2C, Figure S2D, Figure S2E, Figure S2F, Figure S2G, Figure S4B, Figure S4C, Figure S4D, Figure S5B …]
