# Supplementary material for: Mice employ a bait-and-switch escape mechanism to de-escalate social conflict
Source: PLoS Biol. 2024 Oct 15;22(10):e3002496. doi: 10.1371/journal.pbio.3002496 (PMC11479765; doi:10.1371/journal.pbio.3002496)
Supplement: S2 Dataset — (ZIP) [file pbio.3002496.s014.zip › S2_Dataset/README.txt]

Each of the structures in this folder contain the tracking data from one behavioral experiment. For example, TrackingData_Recording1.mat is a structure containing the animal tracking data from Recording 1. Recordings are numbered based on the aggression index and the number is consistent throughout the paper and metadata files. 
Each .mat file will load into Matlab as a structure titled tracks_data. tracks_data is a 1x1 structure with 6 fields: 

tracks_data.corners_info - a 1x4 structure with the x and y coordinates of each corner of the arena. x_p and y_p correspond with the values in pixels, while x_m and y_m correspond to the values in meters. 

tracks_data.conversion - conversion rate for meters to pixels. any pixel value can be multipled by this number to convert to meters. 

Each mouse has a field with multiple subfields. The name of the fields correspond with the mouse identity, such that tracks_data.dom_male contains the tracking data for the overall dominant mouse in that recording. tracks_data.sub_male contains the tracking data for the overall subordinate mouse, while tracks_data.female1 and tracks_data.female2 contain the tracking data for female 1 and female 2 (arbitrary designations), respectively. 
Within these fields, there are 15 subfields, each containing a 1xn (where n is the number of recorded frames) vector. Thus, the first value (1,1) in the vector corresponds to the first frame of the video, while the value at (1,35) corresponds to the 35th frame of the video. 
m_afX = the x coordinates of the center of the mouse's body in pixels 
m_afY = the  y coordinates of the center of the mouse's body in pixels 
m_afA = coordinates of the major axis of an ellipse fitted around the mouse in pixels 
m_afB = coordinates of the minor axis of an ellipse fitted around the mouse in pixels 
x = x coordinates of the mouse's center in meters 
y = y coordinates of the mouse's center in meters 
a = major axis coordinates in meters 
b = minor axis coordinates in meters 
theta = angle of the mouse's ellipse in radians 
spd = the mouse's instantaneous speed (meters/second) 
theta_degrees = angle of the mouse's ellipse in degrees 
nose_x_pixels = the x coordinate of the mouse's nose in pixels
nose_y_pixels = the y coordinate of the mouse's nose in pixels 
nose_x_meters = the x coordinate of the mouse's nose in meters 
nose_y_meters = the y coordinate of the mouse's nose in meters 


 
