# Supplementary material for: Mice employ a bait-and-switch escape mechanism to de-escalate social conflict
Source: PLoS Biol. 2024 Oct 15;22(10):e3002496. doi: 10.1371/journal.pbio.3002496 (PMC11479765; doi:10.1371/journal.pbio.3002496)
Supplement: S10 Dataset — (ZIP) [file pbio.3002496.s022.zip]

Archive with 6 entries (5 files):
- S10_Dataset/
- __MACOSX/._S10_Dataset
- S10_Dataset/TrackingData_Recording10.mat
- __MACOSX/S10_Dataset/._TrackingData_Recording10.mat
- S10_Dataset/README.txt
- __MACOSX/S10_Dataset/._README.txt
