# Supplementary material for: Mice employ a bait-and-switch escape mechanism to de-escalate social conflict
Source: PLoS Biol. 2024 Oct 15;22(10):e3002496. doi: 10.1371/journal.pbio.3002496 (PMC11479765; doi:10.1371/journal.pbio.3002496)
Supplement: S11 Dataset — (ZIP) [file pbio.3002496.s023.zip]

Archive with 6 entries (5 files):
- S11_Dataset/
- __MACOSX/._S11_Dataset
- S11_Dataset/TrackingData_Recording11.mat
- __MACOSX/S11_Dataset/._TrackingData_Recording11.mat
- S11_Dataset/README.txt
- __MACOSX/S11_Dataset/._README.txt
