# Supplementary material for: Mice employ a bait-and-switch escape mechanism to de-escalate social conflict
Source: PLoS Biol. 2024 Oct 15;22(10):e3002496. doi: 10.1371/journal.pbio.3002496 (PMC11479765; doi:10.1371/journal.pbio.3002496)
Supplement: S12 Dataset — (ZIP) [file pbio.3002496.s024.zip]

Archive with 25 entries (24 files):
- Behavior/
- Behavior/BehaviorList_Recording8.mat
- __MACOSX/Behavior/._BehaviorList_Recording8.mat
- Behavior/BehaviorList_Recording9.mat
- __MACOSX/Behavior/._BehaviorList_Recording9.mat
- Behavior/README.txt
- __MACOSX/Behavior/._README.txt
- Behavior/BehaviorList_Recording7.mat
- __MACOSX/Behavior/._BehaviorList_Recording7.mat
- Behavior/BehaviorList_Recording6.mat
- __MACOSX/Behavior/._BehaviorList_Recording6.mat
- Behavior/BehaviorList_Recording4.mat
- __MACOSX/Behavior/._BehaviorList_Recording4.mat
- Behavior/BehaviorList_Recording5.mat
- __MACOSX/Behavior/._BehaviorList_Recording5.mat
- Behavior/BehaviorList_Recording1.mat
- __MACOSX/Behavior/._BehaviorList_Recording1.mat
- Behavior/BehaviorList_Recording11.mat
- __MACOSX/Behavior/._BehaviorList_Recording11.mat
- Behavior/BehaviorList_Recording10.mat
- __MACOSX/Behavior/._BehaviorList_Recording10.mat
- Behavior/BehaviorList_Recording2.mat
- __MACOSX/Behavior/._BehaviorList_Recording2.mat
- Behavior/BehaviorList_Recording3.mat
- __MACOSX/Behavior/._BehaviorList_Recording3.mat
