# Supplementary material for: Mice employ a bait-and-switch escape mechanism to de-escalate social conflict
Source: PLoS Biol. 2024 Oct 15;22(10):e3002496. doi: 10.1371/journal.pbio.3002496 (PMC11479765; doi:10.1371/journal.pbio.3002496)
Supplement: S12 Dataset — (ZIP) [file pbio.3002496.s024.zip › Behavior/README.txt]

This folder contains Matlab structures with the behavioral data from each recording. The structure will load into Matlab as a variable called sorted_behavior. This is a nx5 array where each row corresponds to a behavior of interest. 

Column 1 = start time of behavior (in frames) 
Column 2 = end time of behavior (in frames) 
Column 3 = actor 1 
Column 4 = actor 2 
Column 5 = behavior ID 

For columns 3 and 4, the values are dependent upon the behavior type. If the behavior is an aggressive behavior (chase or flee), column 3 will be the aggressor and column 4 will be the aggressed. If the behavior is a fight, these columns will have NaN values as both animals participated. If the behavior is a walk, column 3 will indicate which animal walked, but column 4 will have a NaN value. If the behavior is a social interaction, column 3 will indicate the male social partner, while column 4 will indicate the female social partner (3 or 4; 3 = female 1; 4 = female 2). Values of "1" in columns 3 or 4 represent the overall dominant mouse, while values of "2" represent the overall subordinate mouse. Thus, if column 3 = 2 and column 4 = 1, the overall subordinate mouse was the aggressor for that encounter. 
Column 5 corresponds to the behavior type: 
1 = male chase male 
2 = male flee male 
3 = walk 
4 = male investigate male 
5 = social interaction 
6 = fight (between males)
